# Supplementary material for: An enhancer cluster controls gene activity and topology of the SCN5A-SCN10A locus in vivo
Source: Nat Commun. 2019 Oct 30;10:4943. doi: 10.1038/s41467-019-12856-5 (PMC6821807; doi:10.1038/s41467-019-12856-5)
Supplement: Supplementary file 4 — Source Data [file 41467_2019_12856_MOESM4_ESM.xlsx]

## Sheet: Figure 4a,b, d-f
Figure 4a
	Ventricles
	WT	WT	WT	WT	RE6-9+/-	RE6-9+/-	RE6-9+/-	RE6-9+/-	RE6-9+/-	RE6-9+/-	RE6-9+/-		WT SEM	RE6-9+/- SEM
qPCR plate 1: Normalized to (cTnI, Hprt)
Scn5a	0.103967	0.109109	0.0929857	0.0943511	0.056054	0.0541226	0.0494361	0.0513532	0.061426	0.0559122	0.0587909		0.00387069	0.00155843
cTnI	0.000125086	0.000138959	0.00014441	0.000124075	0.000124041	0.000201276	0.000152499	0.000154815	0.000102392	0.000110926	9.0253e-05		5.06553e-06	1.45124e-05
Hprt	1.91179e-06	2.51045e-06	2.32216e-06	2.09036e-06	1.97375e-06	2.94654e-06	2.34467e-06	3.78777e-06	1.91065e-06	2.12705e-06	1.45945e-06		1.31049e-07	2.9273e-07
Geomean (cTnI, Hprt)	1.54641e-05	1.86776e-05	1.83124e-05	1.61047e-05	1.56469e-05	2.4353e-05	1.89093e-05	2.42157e-05	1.39869e-05	1.53605e-05	1.14769e-05		7.9681e-07	1.89222e-06
qPCR plate 2: Normalized to (cTnI, Hprt)
Scn10a	0.00190898	0.00187411	0.0015	0.00223121	0.00133229	0.00127361	0.00141562	0.00197598	0.00156334	0.00134848	0.00189816		0.000149615	0.000107466
Acaa1a	0.106737	0.0999248	0.105825	0.101466	0.0978153	0.103323	0.102826	0.114093	0.113196	0.104565	0.10074		0.00165333	0.00232483
Acaa1b	0.139996	0.128659	0.140934	0.125455	0.130273	0.130755	0.129318	0.131326	0.13204	0.131917	0.131814		0.00393006	0.000380537
cTnI	7.98092e-05	9.22184e-05	0.000112678	9.14601e-05	7.44151e-05	0.000107135	8.67101e-05	9.64417e-05	9.08141e-05	8.35322e-05	9.82109e-05		6.83043e-06	4.05671e-06
Hprt	1.44574e-06	1.85555e-06	2.11311e-06	1.74276e-06	1.44938e-06	1.98733e-06	1.56541e-06	2.0375e-06	1.85767e-06	1.73724e-06	1.85232e-06		1.38276e-07	8.13054e-08
Geomean (cTnI, Hprt)	1.07417e-05	1.30811e-05	1.54305e-05	1.26251e-05	1.03854e-05	1.45915e-05	1.16506e-05	1.40178e-05	1.29886e-05	1.20464e-05	1.34877e-05		9.63973e-07	5.54077e-07
qPCR plate 3: Normalized to (cTnI, Hprt)
Myd88	0.0119137	0.0111103	0.0117887	0.0139991	0.0110688	0.0113441	0.011629	0.0136615	0.0120854	0.0118427	0.0136269		0.00062417	0.000397865
Oxsr1	0.0336425	0.0326449	0.0325064	0.0309699	0.0324828	0.0319977	0.031535	0.0342947	0.0329048	0.0317171	0.0331893		0.000551785	0.000365195
Osr1	0.00533614	0.00469673	0.00499763	0.00370096	0.00398283	0.00456215	0.00450288	0.00602509	0.00501729	0.00289332	0.00336305		0.000352394	0.000394873
Slc22a13	0.00265943	0.00241924	0.00307853	0.00258326	0.00252539	0.00294109	0.00352641	0.00280864	0.00248047	0.00249823	0.00357195		0.000140386	0.00017804
Pcld1	0.0411196	0.0390427	0.0425156	0.0446707	0.0414743	0.0417547	0.0427972	0.0393895	0.0423665	0.0381047	0.0391882		0.00118367	0.000683501
cTnI	5.83086e-05	6.10797e-05	6.19634e-05	5.72252e-05	5.56333e-05	7.6215e-05	5.29592e-05	6.10121e-05	6.15466e-05	5.02004e-05	5.74008e-05		1.12081e-06	3.21512e-06
Hprt	1.75597e-06	1.95045e-06	1.7412e-06	1.61336e-06	1.63883e-06	2.32586e-06	1.54485e-06	2.01914e-06	1.90519e-06	1.75611e-06	1.65897e-06		6.95427e-08	1.02313e-07
Geomean (cTnI, Hprt)	1.01187e-05	1.09148e-05	1.0387e-05	9.60859e-06	9.54847e-06	1.33141e-05	9.04512e-06	1.10992e-05	1.08286e-05	9.3892e-06	9.75841e-06		2.7221e-07	5.59634e-07
qPCR plate 4: Normalized to (cTnI, Hprt)
Vill	0.000564294	0.000477083	0.000535247	0.000325198	0.000557206	0.000489535	0.000498894	0.000623619	0.000739287	0.000521136	0.00046978		5.32662e-05	3.60185e-05
Acvr2b	0.0272543	0.0208492	0.0249854	0.026405	0.023132	0.0239626	0.0270173	0.026632	0.0332869	0.0274286	0.0288472		0.00142072	0.00126491
Wdr48	0.0538319	0.0488225	0.0484441	0.0529986	0.0479092	0.0529606	0.0487205	0.0546869	0.0570384	0.0589848	0.05367		0.00139301	0.00153059
cTnI	5.43784e-05	6.55279e-05	6.61244e-05	5.38976e-05	6.33903e-05	8.46972e-05	5.88074e-05	5.86441e-05	5.58027e-05	4.99581e-05	5.74625e-05		3.3777e-06	4.19363e-06
Hprt	1.2679e-06	1.74015e-06	1.60481e-06	1.35609e-06	1.59804e-06	2.10544e-06	1.3705e-06	1.5996e-06	1.53055e-06	1.15861e-06	1.39711e-06		1.09162e-07	1.11406e-07
Geomean (cTnI, Hprt)	8.30339e-06	1.06784e-05	1.03013e-05	8.54926e-06	1.00648e-05	1.33538e-05	8.97752e-06	9.6854e-06	9.24167e-06	7.60803e-06	8.95998e-06		6.02735e-07	6.75062e-07
qPCR plate 5: Normalized to (cTnI, Hprt)
Exog	0.004371	0.00484178	0.00505308	0.00554303	0.0050254	0.0047023	0.00579105	0.00682388	0.00548916	0.00588541	0.00554375		0.000243113	0.000256663
Scn11a	5.40357e-05	4.31599e-05	6.78097e-05	7.69271e-05	5.93135e-05	2.93031e-05	5.07063e-05	0.000110953	5.62227e-05	4.29994e-05	0.000236367		7.44841e-06	2.72134e-05
Gorasp1	0.0293804	0.0260744	0.0306601	0.0337947	0.0314943	0.0279578	0.034215	0.0347881	0.0314049	0.0279736	0.0310616		0.00159759	0.00101183
cTnI	0.0405431	0.0348359	0.0367147	0.0397018	0.0355206	0.0384616	0.0378689	0.0406594	0.0451627	0.0432067	0.0412586		0.0013234	0.00124666
Hprt	2.78231e-05	3.3634e-05	3.38646e-05	2.76269e-05	3.24941e-05	4.34013e-05	3.00889e-05	3.01218e-05	2.86666e-05	2.55584e-05	2.94298e-05		1.74017e-06	2.14952e-06
Geomean (cTnI, Hprt)	0.00106209	0.00108244	0.00111505	0.0010473	0.00107434	0.00129201	0.00106744	0.00110668	0.00113783	0.00105085	0.00110192		1.46665e-05	3.08705e-05
qPCR plate 6: Normalized to (cTnI, Hprt)
Dlec1	6.64835e-05	8.65332e-05	3.79132e-05	5.1776e-05	7.25882e-05	0	0	9.93116e-05	0	7.72392e-05	4.82025e-05		1.0407e-05	1.60289e-05
Slc22a14	0.00030506	0.000207818	0.000178959	5.76888e-05	0.000208666	0.000253396	0.000283371	0.000133606	6.23566e-05	8.0237e-05	6.67571e-05		5.09551e-05	3.5002e-05
Xylb	0.000225741	0.000333796	0.000296892	0.00032506	0.000305685	0.000367233	0.000561846	0.000370252	0.000412669	0.000332296	0.000379854		2.45094e-05	3.1432e-05
cTnI	1.97022e-05	1.94602e-05	2.25609e-05	2.13475e-05	2.5358e-05	2.38102e-05	2.25232e-05	2.11303e-05	2.13149e-05	2.4489e-05	2.59535e-05		7.30105e-07	7.21926e-07
Hprt	7.32647e-07	8.66245e-07	9.0561e-07	9.13521e-07	9.18593e-07	9.23981e-07	8.74698e-07	9.03691e-07	8.27148e-07	1.23791e-06	8.5679e-07		4.19143e-08	5.22147e-08
Geomean(cTnI, Hprt)	3.79931e-06	4.10576e-06	4.5201e-06	4.41604e-06	4.82636e-06	4.69044e-06	4.43858e-06	4.36982e-06	4.19887e-06	5.50591e-06	4.71558e-06		1.62827e-07	1.61162e-07
	Brain
	WT	WT	WT	WT	RE6-9+/-	RE6-9+/-	RE6-9+/-	RE6-9+/-	RE6-9+/-	RE6-9+/-	RE6-9+/-		WT SEM	RE6-9+/- SEM
qPCR plate 1: Normalized to (Eef1e1)
Wdr48	0.0285275	0.0338606	0.0332117	0.0281059	0.0398709	0.0353408	0.0295558	0.0299945	0.0321319	0.0353686	0.0293906		0.00151497	0.00148737
Scn10a	0.000229943	0.000367924	0.000435149	0.000318168	0.000583395	0.000314787	0.000368766	0.000206067	0.000246857	0.000245438	0.000120394		4.32075e-05	5.60854e-05
Acvr2b	0.0103632	0.013483	0.0157059	0.00878716	0.0150256	0.0127184	0.010905	0.0138285	0.0115826	0.0130386	0.0100515		0.00155203	0.00065182
Acaa1a	0.0604835	0.0616647	0.0804231	0.06205	0.0758639	0.0601714	0.057519	0.0681142	0.0565372	0.0662167	0.0588087		0.00476758	0.00266658
Myd88	0.00229715	0.00262283	0.00308542	0.00233013	0.00359189	0.00270437	0.00247194	0.00282458	0.00254387	0.00302696	0.00266037		0.000182498	0.000144247
Osxr1	0.0138054	0.0142641	0.0165014	0.0136169	0.0189215	0.0139526	0.0129208	0.0153987	0.0141535	0.015457	0.0148468		0.000665501	0.000721204
Eef1e1	1.6229e-05	1.99881e-05	3.18185e-05	1.70415e-05	1.7687e-05	1.37231e-05	1.6918e-05	2.01418e-05	2.1594e-05	1.7896e-05	1.64589e-05		3.60793e-06	9.64774e-07
qPCR plate 2: Normalized to (Eef1e1)
Osr1	0.00200173	0.0022662	0.00229687	0.00264965	0.00241256	0.00213057	0.00201371	0.00202147	0.00197485	0.00210927	0.00202036		0.000133017	5.65459e-05
Slc22a13	0.00133708	0.00153056	0.00227985	0.00210621	0.00183498	0.00152766	0.00142758	0.00137878	0.00121265	0.00153815	0.00165059		0.000225498	7.54224e-05
Pcld1	0.00579939	0.00614974	0.00634638	0.00874581	0.00524658	0.00592919	0.00541156	0.00717028	0.00591282	0.00591857	0.00736512		0.000671424	0.000310001
Scn5a	0.00170546	0.00260196	0.00327639	0.00439725	0.00305933	0.00305933	0.00283656	0.00285958	0.00370292	0.00229734	0.00238816		0.000567367	0.000177612
Eef1e1	2.28274e-05	1.17982e-05	1.25133e-05	1.49123e-05	1.86118e-05	1.86118e-05	1.35529e-05	1.91693e-05	2.00852e-05	2.07346e-05	1.93913e-05		2.5275e-06	8.88897e-07
qPCR plate 3: Normalized to (Eef1e1)
Xylb	0.00236977	0.00294026	0.0037421	0.00146809	0.00700686	0.00295304	0.00234767	0.00224663	0.00247107	0.0026798	0.00257499		0.000478782	0.000643262
Eef1e1	1.67819e-05	1.38987e-05	8.46205e-06	2.52542e-05	1.20414e-05	1.20414e-05	1.57629e-05	1.87643e-05	1.66448e-05	1.59841e-05	1.57848e-05		3.50534e-06	9.25345e-07
qPCR plate 4: Normalized to (Eef1e1)
Vill	0.0219586	0.022787	0.0448372	0.0285347	0.0667539	0.0280682	0.0268246	0.0267327	0.0305447	0.0228093	0.0337256		0.00530799	0.00566658
Dlec1	0.00051294	0.000480061	0.000825001	0.000444041	0.00107312	0.00042353	0.000481812	0.000547952	0.0004534	0.000538663	0.000439967		8.76335e-05	8.64913e-05
Scl22a14	2.90056e-05	4.42253e-05	0.000124224	5.28019e-05	7.01112e-05	4.3765e-05	3.92569e-05	6.46882e-05	4.54443e-05	4.84014e-05	6.23099e-05		2.11338e-05	4.54399e-06
Eef1e1	1.85128e-05	2.01996e-05	1.32795e-05	1.71557e-05	1.24466e-05	1.66494e-05	1.44071e-05	2.09652e-05	2.00443e-05	1.58414e-05	1.94905e-05		1.47374e-06	1.19536e-06
qPCR plate 5: Normalized to (Eef1e1)
Exog	0.0208104	0.024866	0.0245718	0.0208865	0.0223727	0.0261404	0.0215222	0.0247821	0.0225878	0.0232365	0.0226861		0.00111902	0.000600909
Scn11a	0.000567258	0.000564477	0.00030523	0.00058958	0.000333472	0.000654553	0.000616646	0.000549091	0.000361424	0.000491223	0.000410249		6.737e-05	4.7303e-05
Gorasp	0.0181179	0.0200808	0.018224	0.0159454	0.0181912	0.0194257	0.016358	0.017871	0.0176866	0.0174258	0.0176715		0.000845656	0.000346741
Eef1e1	9.41262e-06	1.04047e-05	9.29689e-06	1.16232e-05	9.87488e-06	9.45026e-06	8.70293e-06	1.11417e-05	1.19769e-05	1.13749e-05	1.16532e-05		5.40216e-07	4.71709e-07
qPCR plate 5: Normalized to (Eef1e1)
Acaa1b	0.023879	0.0307196	0.028568	0.0231185	0.0301479	0.024706	0.0268552	0.0253294	0.0244385	0.0269468	0.0226474		0.00183405	0.000906478
Eef1e1	1.07494e-05	1.27918e-05	8.75109e-06	1.09682e-05	9.89157e-06	1.12271e-05	9.94664e-06	1.13669e-05	1.29247e-05	1.17363e-05	1.247e-05		8.26401e-07	4.36251e-07
Figure 4b
		Ventricles
Normalized expression levels		WT	WT	WT	WT	RE6-9+/-	RE6-9+/-	RE6-9+/-	RE6-9+/-	RE6-9+/-	RE6-9+/-	RE6-9+/-
Vill		0.000564294	0.000477083	0.000535247	0.000325198	0.000557206	0.000489535	0.000498894	0.000623619	0.000739287	0.000521136	0.00046978
Pcld1		0.0411196	0.0390427	0.0425156	0.0446707	0.0414743	0.0417547	0.0427972	0.0393895	0.0423665	0.0381047	0.0391882
Dlec1		6.64835e-05	8.65332e-05	3.79132e-05	5.1776e-05	7.25882e-05			9.93116e-05		7.72392e-05	4.82025e-05
Acaa1b		0.139996	0.128659	0.140934	0.125455	0.130273	0.130755	0.129318	0.131326	0.13204	0.131917	0.131814
Slc22a14		0.00030506	0.000207818	0.000178959	5.76888e-05	0.000208666	0.000253396	0.000283371	0.000133606	6.23566e-05	8.0237e-05	6.67571e-05
Slc22a13		0.00265943	0.00241924	0.00307853	0.00258326	0.00252539	0.00294109	0.00352641	0.00280864	0.00248047	0.00249823	0.00357195
Osr1		0.00533614	0.00469673	0.00499763	0.00370096	0.00398283	0.00456215	0.00450288	0.00602509	0.00501729	0.00289332	0.00336305
Oxsr1		0.0336425	0.0326449	0.0325064	0.0309699	0.0324828	0.0319977	0.031535	0.0342947	0.0329048	0.0317171	0.0331893
Myd88		0.0119137	0.0111103	0.0117887	0.0139991	0.0110688	0.0113441	0.011629	0.0136615	0.0120854	0.0118427	0.0136269
Xylb		0.000225741	0.000333796	0.000296892	0.00032506	0.000305685	0.000367233	0.000561846	0.000370252	0.000412669	0.000332296	0.000379854
Acaa1a		0.106737	0.0999248	0.105825	0.101466	0.0978153	0.103323	0.102826	0.114093	0.113196	0.104565	0.10074
Acvr2b		0.0272543	0.0208492	0.0249854	0.026405	0.023132	0.0239626	0.0270173	0.026632	0.0332869	0.0274286	0.0288472
Exog		0.004371	0.00484178	0.00505308	0.00554303	0.0050254	0.0047023	0.00579105	0.00682388	0.00548916	0.00588541	0.00554375
Scn5a		0.103967	0.109109	0.0929857	0.0943511	0.056054	0.0541226	0.0494361	0.0513532	0.061426	0.0559122	0.0587909
Scn10a		0.00190898	0.00187411	0.0015	0.00223121	0.00133229	0.00127361	0.00141562	0.00197598	0.00156334	0.00134848	0.00189816
Scn11a		5.40357e-05	4.31599e-05	6.78097e-05	7.69271e-05	5.93135e-05	2.93031e-05	5.07063e-05	0.000110953	5.62227e-05	4.29994e-05	0.000236367
Wdr48		0.0538319	0.0488225	0.0484441	0.0529986	0.0479092	0.0529606	0.0487205	0.0546869	0.0570384	0.0589848	0.05367
Gorasp1		0.0293804	0.0260744	0.0306601	0.0337947	0.0314943	0.0279578	0.034215	0.0347881	0.0314049	0.0279736	0.0310616
Foldchange difference compared to average WT		Ventricles
	Average WT	WT	WT	WT	WT	RE6-9+/-	RE6-9+/-	RE6-9+/-	RE6-9+/-	RE6-9+/-	RE6-9+/-	RE6-9+/-		WT SEM	RE6-9+/- SEM	ttest
Vill	0.000475456	1.18685	1.00342	1.12576	0.683971	1.17194	1.02961	1.0493	1.31162	1.5549	1.09608	0.988063		0.112032	0.0757558	0.221748
Pcld1	0.0418371	0.982848	0.933207	1.01622	1.06773	0.991328	0.99803	1.02295	0.941496	1.01265	0.910788	0.936686		0.0282924	0.0163372	0.400799
Dlec1	6.06765e-05	1.0957	1.42614	0.624841	0.853313	1.19631	0	0	1.63674	0	1.27297	0.794418		0.171517	0.264171	0.448625
Acaa1b	0.133761	1.04661	0.961857	1.05363	0.937905	0.973924	0.977527	0.966785	0.981802	0.987136	0.986214	0.985448		0.0293813	0.00284491	0.375091
Slc22a14	0.000187381	1.62802	1.10906	0.95505	0.307868	1.11359	1.3523	1.51227	0.713016	0.332779	0.428202	0.356263		0.271933	0.186796	0.608159
Slc22a13	0.00268511	0.990433	0.900982	1.14652	0.962069	0.940516	1.09533	1.31332	1.046	0.923785	0.9304	1.33028		0.052283	0.0663062	0.417409
Osr1	0.00468287	1.1395	1.00296	1.06722	0.790319	0.85051	0.974221	0.961564	1.28662	1.07141	0.617853	0.718161		0.0752518	0.0843229	0.571727
Oxsr1	0.0324409	1.03704	1.00629	1.00202	0.954654	1.00129	0.986339	0.972076	1.05714	1.0143	0.977688	1.02307		0.0170089	0.0112572	0.821243
Myd88	0.012203	0.976299	0.910464	0.966052	1.14719	0.907057	0.929615	0.952968	1.11953	0.990363	0.970478	1.11669		0.0511491	0.032604	0.974404
Xylb	0.000295372	0.764259	1.13009	1.00515	1.10051	1.03492	1.24329	1.90216	1.25351	1.39711	1.12501	1.28602		0.0829782	0.106415	0.0704086
Acaa1a	0.103488	1.03139	0.965566	1.02258	0.980462	0.945182	0.998406	0.993598	1.10247	1.0938	1.0104	0.973441		0.015976	0.0224646	0.618979
Acvr2b	0.0248735	1.09572	0.83821	1.0045	1.06157	0.929988	0.963379	1.08619	1.0707	1.33825	1.10273	1.15976		0.0571177	0.0508538	0.276686
Exog	0.00495222	0.882633	0.977699	1.02037	1.1193	1.01478	0.949534	1.16938	1.37794	1.10842	1.18844	1.11945		0.0490916	0.0518278	0.126204
Scn5a	0.100103	1.0386	1.08997	0.928897	0.942537	0.559962	0.540667	0.493851	0.513002	0.613626	0.558545	0.587302		0.038667	0.0155682	4.51084e-07
Scn10a	0.00187857	1.01619	0.997624	0.798476	1.18771	0.7092	0.677964	0.753562	1.05185	0.832194	0.717823	1.01043		0.0796431	0.0572061	0.0981246
Scn11a	6.04831e-05	0.893402	0.713586	1.12113	1.27188	0.980662	0.484483	0.838355	1.83445	0.929559	0.710932	3.90799		0.123149	0.449934	0.548544
Wdr48	0.0510243	1.05503	0.956849	0.949432	1.03869	0.938949	1.03795	0.954848	1.07178	1.11787	1.15601	1.05185		0.027301	0.0299972	0.32486
Gorasp1	0.0299774	0.980085	0.869802	1.02277	1.12734	1.0506	0.932629	1.14136	1.16048	1.04762	0.933157	1.03617		0.0532931	0.033753	0.488943
		Brain
Normalized expression levels		WT	WT	WT	WT	RE6-9+/-	RE6-9+/-	RE6-9+/-	RE6-9+/-	RE6-9+/-	RE6-9+/-	RE6-9+/-
Vill		0.0219586	0.022787	0.0448372	0.0285347	0.0667539	0.0280682	0.0268246	0.0267327	0.0305447	0.0228093	0.0337256
Pcld1		0.00579939	0.00614974	0.00634638	0.00874581	0.00524658	0.00592919	0.00541156	0.00717028	0.00591282	0.00591857	0.00736512
Dlec1		0.00051294	0.000480061	0.000825001	0.000444041	0.00107312	0.00042353	0.000481812	0.000547952	0.0004534	0.000538663	0.000439967
Acaa1b		0.0604835	0.0616647	0.0804231	0.06205	0.0758639	0.0601714	0.057519	0.0681142	0.0565372	0.0662167	0.0588087
Slc22a14		2.90056e-05	4.42253e-05	0.000124224	5.28019e-05	7.01112e-05	4.3765e-05	3.92569e-05	6.46882e-05	4.54443e-05	4.84014e-05	6.23099e-05
Slc22a13		0.00133708	0.00153056	0.00227985	0.00210621	0.00183498	0.00152766	0.00142758	0.00137878	0.00121265	0.00153815	0.00165059
Osr1		0.00200173	0.0022662	0.00229687	0.00264965	0.00241256	0.00213057	0.00201371	0.00202147	0.00197485	0.00210927	0.00202036
Oxsr1		0.0138054	0.0142641	0.0165014	0.0136169	0.0189215	0.0139526	0.0129208	0.0153987	0.0141535	0.015457	0.0148468
Myd88		0.00229715	0.00262283	0.00308542	0.00233013	0.00359189	0.00270437	0.00247194	0.00282458	0.00254387	0.00302696	0.00266037
Xylb		0.00236977	0.00294026	0.0037421	0.00146809	0.00700686	0.00295304	0.00234767	0.00224663	0.00247107	0.0026798	0.00257499
Acaa1a		0.023879	0.0307196	0.028568	0.0231185	0.0301479	0.024706	0.0268552	0.0253294	0.0244385	0.0269468	0.0226474
Acvr2b		0.0103632	0.013483	0.0157059	0.00878716	0.0150256	0.0127184	0.010905	0.0138285	0.0115826	0.0130386	0.0100515
Exog		0.0208104	0.024866	0.0245718	0.0208865	0.0223727	0.0261404	0.0215222	0.0247821	0.0225878	0.0232365	0.0226861
Scn5a		0.00170546	0.00260196	0.00327639	0.00439725	0.00305933	0.00305933	0.00283656	0.00285958	0.00370292	0.00229734	0.00238816
Scn10a		0.000229943	0.000367924	0.000435149	0.000318168	0.000583395	0.000314787	0.000368766	0.000206067	0.000246857	0.000245438	0.000120394
Scn11a		0.000567258	0.000564477	0.00030523	0.00058958	0.000333472	0.000654553	0.000616646	0.000549091	0.000361424	0.000491223	0.000410249
Wdr48		0.0285275	0.0338606	0.0332117	0.0281059	0.0398709	0.0353408	0.0295558	0.0299945	0.0321319	0.0353686	0.0293906
Gorasp1		0.0181179	0.0200808	0.018224	0.0159454	0.0181912	0.0194257	0.016358	0.017871	0.0176866	0.0174258	0.0176715
		Brain
	Average WT	WT	WT	WT	WT	RE6-9+/-	RE6-9+/-	RE6-9+/-	RE6-9+/-	RE6-9+/-	RE6-9+/-	RE6-9+/-		WT SEM	RE6-9+/- SEM	ttest
Vill	0.0295294	0.743619	0.771672	1.5184	0.966314	2.26059	0.950518	0.908405	0.905292	1.03438	0.772428	1.1421		0.179753	0.191897	0.64356
Pcld1	0.00676033	0.857856	0.909681	0.938767	1.2937	0.776083	0.877056	0.800488	1.06064	0.874635	0.875486	1.08946		0.0993182	0.0458558	0.356534
Dlec1	0.000565511	0.907038	0.848898	1.45886	0.785204	1.89761	0.748933	0.851994	0.968951	0.801753	0.952525	0.778		0.154963	0.152944	0.999891
Acaa1b	0.0661553	0.914265	0.93212	1.21567	0.937944	1.14675	0.909548	0.869455	1.02961	0.854613	1.00093	0.888949		0.0720665	0.0403079	0.583946
Slc22a14	6.25641e-05	0.463614	0.70688	1.98554	0.843966	1.12063	0.699522	0.627466	1.03395	0.726365	0.773629	0.995938		0.337795	0.0726294	0.592867
Slc22a13	0.00181343	0.737323	0.844018	1.25721	1.16145	1.01189	0.842415	0.787225	0.760316	0.668704	0.848199	0.910207		0.124349	0.0415911	0.149528
Osr1	0.00230362	0.868952	0.98376	0.997073	1.15022	1.04729	0.924881	0.87415	0.877521	0.857283	0.915637	0.877039		0.0577427	0.0245466	0.128189
Oxsr1	0.0145469	0.949021	0.980559	1.13435	0.936067	1.30072	0.959144	0.888215	1.05855	0.972953	1.06256	1.02062		0.0457485	0.0495777	0.628063
Myd88	0.00258388	0.889028	1.01507	1.1941	0.901796	1.39011	1.04663	0.956677	1.09315	0.984515	1.17148	1.0296		0.0706294	0.0558256	0.32009
Xylb	0.00263005	0.901036	1.11795	1.42282	0.558197	2.66415	1.12281	0.892633	0.854216	0.939553	1.01891	0.979063		0.182043	0.244581	0.569871
Acaa1a	0.0265713	0.898679	1.15612	1.07515	0.870056	1.1346	0.929801	1.01069	0.953263	0.919734	1.01413	0.852328		0.069024	0.034115	0.706051
Acvr2b	0.0120848	0.857541	1.1157	1.29964	0.727124	1.24335	1.05243	0.902372	1.14429	0.958442	1.07892	0.831748		0.128428	0.0539371	0.803964
Exog	0.0227837	0.91339	1.0914	1.07848	0.916733	0.981963	1.14733	0.944631	1.08771	0.991404	1.01988	0.995715		0.049115	0.0263745	0.643972
Scn5a	0.00299527	0.569386	0.868691	1.09386	1.46807	1.02139	1.02139	0.947014	0.9547	1.23626	0.766991	0.797312		0.189421	0.0592977	0.823799
Scn10a	0.000337796	0.680717	1.08919	1.2882	0.941893	1.72706	0.931886	1.09168	0.610035	0.730788	0.726588	0.35641		0.12791	0.166033	0.639208
Scn11a	0.000506637	1.11966	1.11417	0.602464	1.16371	0.658207	1.29196	1.21714	1.0838	0.713379	0.969578	0.80975		0.132975	0.0933667	0.822968
Wdr48	0.0309264	0.922433	1.09487	1.07389	0.908799	1.28922	1.14274	0.955682	0.969865	1.03898	1.14364	0.950341		0.0489864	0.0480938	0.369344
Gorasp1	0.018092	1.00143	1.10993	1.00729	0.881347	1.00548	1.07372	0.904157	0.987783	0.977591	0.963174	0.976756		0.0467419	0.0191654	0.717743
Figure 4d-f
Differential expression analyses RNA-seq (WT vs RE6-9+/-)
Gene_symbol	Gene_ENSEMBL	geom_WT	geom_Scn5a-HET	log2FoldChange	pvalue	padj
Scn5a	ENSMUSG00000032511	5938.25	3375.1	0.650467	1.39393e-31	3.74995e-27
Rnu5g	ENSMUSG00000095892	219.571	104.344	0.42227	4.12642e-10	5.39204e-06
NA	ENSMUSG00000095738	220.589	105.214	0.41809	6.01297e-10	5.39204e-06
NA	ENSMUSG00000085779	1176.67	797.61	0.341219	4.5406e-07	0.00305378
Tnfrsf12a	ENSMUSG00000023905	1316.08	1659.91	-0.243688	6.01393e-05	0.323573
Rbp7	ENSMUSG00000028996	1025.71	826.32	0.23244	0.00011463	0.513965
ND6	ENSMUSG00000064368	7690.69	6139.48	0.233909	0.000242767	0.93299
Scd4	ENSMUSG00000050195	422.012	320.374	0.235516	0.000518239	0.999921
NA	ENSMUSG00000064682	777.616	559.336	0.236959	0.000573053	0.999921
NA	ENSMUSG00000092274	9688.31	11213	-0.175209	0.000574729	0.999921
NA	ENSMUSG00000095676	180.394	115.861	0.22795	0.000606181	0.999921
Jag1	ENSMUSG00000027276	788.778	971.962	-0.208502	0.00100408	0.999921
Sox4	ENSMUSG00000076431	253.547	334.536	-0.222833	0.00114384	0.999921
ND1	ENSMUSG00000064341	124860	105767	0.188195	0.00130226	0.999921
Prdm1	ENSMUSG00000038151	90.3867	139.982	-0.209483	0.00132201	0.999921
Ankrd23	ENSMUSG00000067653	5143.34	5958.94	-0.171462	0.00162244	0.999921
NA	ENSMUSG00000082741	411.946	318.581	0.213614	0.00168817	0.999921
Ahnak2	ENSMUSG00000072812	369.877	481.92	-0.215169	0.00170637	0.999921
Rpl12	ENSMUSG00000063328	165.129	114.417	0.209476	0.00191928	0.999921
Nppb	ENSMUSG00000029019	4092.25	4831.3	-0.181829	0.00204478	0.999921
NA	ENSMUSG00000100862	160238	138681	0.169146	0.00216316	0.999921
NA	ENSMUSG00000061242	192.21	133.617	0.204787	0.0022225	0.999921
ND5	ENSMUSG00000064367	37099.7	31362.3	0.183618	0.00239947	0.999921
ATP8	ENSMUSG00000064356	10194.6	8401.72	0.195686	0.00245404	0.999921
Spsb4	ENSMUSG00000046997	183.808	253.386	-0.207487	0.00253897	0.999921
ATP6	ENSMUSG00000064357	117541	102409	0.163139	0.00254351	0.999921
Ttn	ENSMUSG00000051747	1.19203e+06	1.34812e+06	-0.149987	0.00295914	0.999921
Gpcpd1	ENSMUSG00000027346	9256.62	8056.83	0.161057	0.00309141	0.999921
Pdk4	ENSMUSG00000019577	19472.5	12700.1	0.189699	0.00322736	0.999921
G530011O06Rik	ENSMUSG00000072844	19.4505	40.9395	-0.130213	0.00349018	0.999921
Fabp3	ENSMUSG00000028773	56272.5	50441.5	0.136958	0.00354667	0.999921
Ncl	ENSMUSG00000026234	3210.93	2812.63	0.156146	0.00379677	0.999921
Gpihbp1	ENSMUSG00000022579	2097.49	1837.14	0.155304	0.00393338	0.999921
NA	ENSMUSG00000093559	17.726	38.278	-0.129821	0.00402549	0.999921
NA	ENSMUSG00000101249	594112	534692	0.133013	0.0040282	0.999921
Hbegf	ENSMUSG00000024486	485.144	601.028	-0.191333	0.00440369	0.999921
Slc25a34	ENSMUSG00000040740	3925.67	3433.76	0.155675	0.00496986	0.999921
Dusp18	ENSMUSG00000047205	1337.8	1148.61	0.16673	0.0050615	0.999921
NA	ENSMUSG00000099871	16.4316	36.0598	-0.11349	0.00524085	0.999921
NA	ENSMUSG00000079137	570.255	468.201	0.183774	0.00539887	0.999921
Rpl12	ENSMUSG00000069682	218.394	163.663	0.190019	0.00567162	0.999921
NA	ENSMUSG00000101939	46964.8	42205.6	0.132792	0.00577022	0.999921
ND3	ENSMUSG00000064360	46566.3	41879.4	0.13177	0.00622784	0.999921
Eif5b	ENSMUSG00000026083	1252.31	1082.56	0.160382	0.00643126	0.999921
NA	ENSMUSG00000069862	301.755	226.695	0.185916	0.00647453	0.999921
Obsl1	ENSMUSG00000026211	3940.79	4390.33	-0.132838	0.00654389	0.999921
NA	ENSMUSG00000091460	411.718	320.096	0.186686	0.0067556	0.999921
Thbs4	ENSMUSG00000021702	136.675	184.543	-0.18431	0.00675606	0.999921
Nhlrc1	ENSMUSG00000044231	130.349	184.592	-0.180388	0.00691143	0.999921
NA	ENSMUSG00000095134	37.2304	96.3145	-0.0915489	0.00699523	0.999921
COX1	ENSMUSG00000064351	1.41209e+06	1.27086e+06	0.131116	0.00705554	0.999921
NA	ENSMUSG00000083411	1231.56	1066.57	0.158024	0.00714488	0.999921
NA	ENSMUSG00000082474	306.025	238.176	0.184508	0.0074285	0.999921
C330027C09Rik	ENSMUSG00000033031	173.215	116.934	0.167273	0.00745912	0.999921
Fam13a	ENSMUSG00000037709	606.497	782.255	-0.184252	0.00747723	0.999921
Dctn6	ENSMUSG00000031516	1092.28	925.951	0.169553	0.00754395	0.999921
Fam110b	ENSMUSG00000049119	204.368	264.493	-0.184	0.00759246	0.999921
NA	ENSMUSG00000067038	379.91	296.76	0.183751	0.00766931	0.999921
NA	ENSMUSG00000078087	360.277	280.564	0.183373	0.00780188	0.999921
Serpine1	ENSMUSG00000037411	599.931	481.535	0.181889	0.00785572	0.999921
NA	ENSMUSG00000046721	391.788	305.255	0.182595	0.00799891	0.999921
Rny3	ENSMUSG00000064945	579.167	336.587	0.141841	0.00813321	0.999921
Eif4b	ENSMUSG00000058655	4929.2	4422.65	0.132216	0.00864928	0.999921
NA	ENSMUSG00000064349	126.603	85.6775	0.166644	0.00883055	0.999921
Coro1a	ENSMUSG00000030707	173.832	231.13	-0.179435	0.00889263	0.999921
Acot1	ENSMUSG00000072949	846.591	710.895	0.167229	0.00975129	0.999921
NA	ENSMUSG00000087263	1.95035	7.51117	-0.0581796	0.0100441	0.999921
S100a1	ENSMUSG00000044080	4250.58	3798.48	0.133712	0.0101767	0.999921
NA	ENSMUSG00000095438	323.965	260.123	0.175241	0.0105963	0.999921
NA	ENSMUSG00000062038	5997.88	5356.25	0.133833	0.010703	0.999921
Cidea	ENSMUSG00000024526	622.34	522.543	0.165976	0.0107793	0.999921
NA	ENSMUSG00000081640	98.658	64.7735	0.149344	0.01084	0.999921
NA	ENSMUSG00000092746	743381	645837	0.151972	0.0108459	0.999921
Fuk	ENSMUSG00000033703	167.947	218.17	-0.173606	0.0115952	0.999921
Sgk1	ENSMUSG00000019970	2716.73	2282.9	0.164013	0.0117488	0.999921
Adamtsl5	ENSMUSG00000043822	1079.83	1234.85	-0.147787	0.0118315	0.999921
Rn7sk	ENSMUSG00000065037	412733	363693	0.140318	0.0122366	0.999921
1190002N15Rik	ENSMUSG00000045414	1304.03	1520.21	-0.155722	0.0125575	0.999921
Nexn	ENSMUSG00000039103	7861.69	6984.12	0.138361	0.0126323	0.999921
Mpp7	ENSMUSG00000057440	473.843	572.444	-0.168126	0.0127308	0.999921
NA	ENSMUSG00000068706	2578.91	2242.71	0.151451	0.0129789	0.999921
Fabp4	ENSMUSG00000062515	12226.9	10859	0.1359	0.0130874	0.999921
NA	ENSMUSG00000065637	336.375	267.071	0.170499	0.0132275	0.999921
NA	ENSMUSG00000080365	364.746	288.932	0.170715	0.0132511	0.999921
Acot2	ENSMUSG00000021226	2848	2513.92	0.140631	0.0132607	0.999921
Cd14	ENSMUSG00000051439	148.783	109.582	0.164616	0.0133064	0.999921
Mid1	ENSMUSG00000035299	136.177	285.719	-0.0926848	0.0133887	0.999921
Plk2	ENSMUSG00000021701	1561.77	1810.29	-0.151406	0.0134294	0.999921
Ptp4a3	ENSMUSG00000059895	5643.16	5128.3	0.118444	0.0138101	0.999921
NA	ENSMUSG00000081460	12.891	27.4166	-0.0989978	0.013881	0.999921
NA	ENSMUSG00000094955	185.341	140.041	0.166152	0.0139344	0.999921
NA	ENSMUSG00000083563	39563.2	35715.2	0.124277	0.0143048	0.999921
Bclaf1	ENSMUSG00000037608	4173.79	3750.42	0.127616	0.0144666	0.999921
NA	ENSMUSG00000074479	411.223	340.176	0.165048	0.0146634	0.999921
Cx3cr1	ENSMUSG00000052336	241.68	319.179	-0.166095	0.0152511	0.999921
Ankrd10	ENSMUSG00000031508	1149.04	1315.24	-0.144573	0.0152526	0.999921
CYTB	ENSMUSG00000064370	128621	113744	0.141137	0.015442	0.999921
Bnip3	ENSMUSG00000078566	2463.77	2161.82	0.143149	0.0154454	0.999921
NA	ENSMUSG00000087775	100.289	66.9631	0.144223	0.0154596	0.999921
Plcg2	ENSMUSG00000034330	255.623	318.56	-0.166588	0.0155518	0.999921
Fam84b	ENSMUSG00000072568	149.494	194.292	-0.165444	0.0156175	0.999921
NA	ENSMUSG00000082543	15.3498	4.67169	0.0718974	0.0157143	0.999921
NA	ENSMUSG00000092438	3.81767	13.5684	-0.0677949	0.0164774	0.999921
Tsc22d1	ENSMUSG00000022010	6162.9	7126.26	-0.147157	0.0165487	0.999921
NA	ENSMUSG00000096010	871.252	700.273	0.16359	0.0170673	0.999921
Rpl27	ENSMUSG00000073640	1833	1637.32	0.130782	0.0171102	0.999921
Ets1	ENSMUSG00000032035	4547.84	5036.98	-0.122019	0.0171695	0.999921
NA	ENSMUSG00000081604	1852.54	1655.46	0.130473	0.0172075	0.999921
NA	ENSMUSG00000085791	1307.59	1154.6	0.1382	0.0172392	0.999921
NA	ENSMUSG00000095595	569.402	699.241	-0.161731	0.0175058	0.999921
Paqr9	ENSMUSG00000064225	1426.1	1267.54	0.133507	0.018434	0.999921
Pet100	ENSMUSG00000087687	313.205	253.004	0.161552	0.0187626	0.999921
NA	ENSMUSG00000089838	224.882	173.691	0.160379	0.018993	0.999921
NA	ENSMUSG00000096623	12.6057	4.08109	0.0650499	0.0193705	0.999921
Mlycd	ENSMUSG00000074064	1936.16	1685.04	0.146196	0.0195287	0.999921
NA	ENSMUSG00000085784	43.8177	69.3144	-0.130888	0.0195807	0.999921
Txlnb	ENSMUSG00000039891	7686.37	6942.34	0.122277	0.0199406	0.999921
Mis18bp1	ENSMUSG00000047534	128.763	88.2748	0.141965	0.0201289	0.999921
Gadd45g	ENSMUSG00000021453	360.534	280.438	0.159653	0.0201811	0.999921
NA	ENSMUSG00000096617	547.322	647.082	-0.152873	0.0202129	0.999921
Ppm1e	ENSMUSG00000046442	648.048	752.181	-0.148981	0.0204643	0.999921
Lrrc2	ENSMUSG00000032495	1339.59	1176.76	0.140694	0.0208363	0.999921
Klhl30	ENSMUSG00000026308	917.801	1049.23	-0.140741	0.0208554	0.999921
Fam134b	ENSMUSG00000022270	3141.81	2761.21	0.14023	0.0209055	0.999921
NA	ENSMUSG00000058542	478.931	397.795	0.157127	0.0214905	0.999921
Erbb2	ENSMUSG00000062312	198.166	249.816	-0.157962	0.0215972	0.999921
COX3	ENSMUSG00000064358	465072	429640	0.100857	0.0224896	0.999921
NA	ENSMUSG00000101111	465945	430453	0.100837	0.0225164	0.999921
NA	ENSMUSG00000060438	63.912	41.8714	0.128938	0.0227886	0.999921
Eaf1	ENSMUSG00000021890	458.393	538.363	-0.15001	0.0228424	0.999921
Slc1a4	ENSMUSG00000020142	278.115	337.54	-0.155915	0.022966	0.999921
Dnajc28	ENSMUSG00000039763	635.367	538.543	0.150896	0.0230762	0.999921
Tppp	ENSMUSG00000021573	1079.47	939.012	0.143134	0.0230989	0.999921
Fat1	ENSMUSG00000070047	2493.19	2801.25	-0.129154	0.0232377	0.999921
Zbtb20	ENSMUSG00000022708	9057.28	10068	-0.122272	0.0233313	0.999921
Myo9b	ENSMUSG00000004677	1686.78	1876.14	-0.123773	0.0234504	0.999921
Cldn5	ENSMUSG00000041378	984.775	825.928	0.153343	0.0235796	0.999921
Klhl34	ENSMUSG00000047485	89.1831	121.084	-0.146581	0.0237135	0.999921
Srfbp1	ENSMUSG00000024528	309.095	253.366	0.154849	0.0242549	0.999921
Tlcd2	ENSMUSG00000038217	198.322	248.612	-0.154527	0.0246088	0.999921
NA	ENSMUSG00000082454	894.164	756.495	0.151849	0.0253391	0.999921
NA	ENSMUSG00000083911	29.9377	15.8933	0.0939127	0.0255656	0.999921
Lpcat3	ENSMUSG00000004270	863.207	755.804	0.137738	0.0255784	0.999921
Gm13215	ENSMUSG00000081394	72.826	48.2977	0.128626	0.0259041	0.999921
NA	ENSMUSG00000065950	836.937	725.485	0.141833	0.02609	0.999921
Fdft1	ENSMUSG00000021273	402.832	336.231	0.151325	0.0262179	0.999921
Snora7a	ENSMUSG00000064563	167.312	127.465	0.149349	0.0264687	0.999921
Stxbp4	ENSMUSG00000020546	170.407	217.553	-0.151722	0.0267159	0.999921
Qsox1	ENSMUSG00000033684	1073.17	1220.02	-0.136145	0.0275198	0.999921
NA	ENSMUSG00000081179	153.494	116.56	0.146301	0.027547	0.999921
Cxcl12	ENSMUSG00000061353	5329.23	5930.86	-0.122194	0.0279301	0.999921
NA	ENSMUSG00000086133	38.6729	61.5092	-0.116962	0.0281967	0.999921
Filip1	ENSMUSG00000034898	3654.15	4050.42	-0.119688	0.0283717	0.999921
Col4a6	ENSMUSG00000031273	216.53	171.543	0.149324	0.0285764	0.999921
Slc26a10	ENSMUSG00000040441	1529.81	1732.28	-0.131146	0.0286165	0.999921
Pcx	ENSMUSG00000024892	176.694	219.509	-0.150624	0.0287392	0.999921
Adrb1	ENSMUSG00000035283	241.04	299.327	-0.15071	0.0287595	0.999921
Aspn	ENSMUSG00000021388	2846.82	2548.24	0.123633	0.0291354	0.999921
Slitrk4	ENSMUSG00000046699	126.187	164.142	-0.147011	0.0291862	0.999921
Fli1	ENSMUSG00000016087	1014.84	868.145	0.144553	0.0292922	0.999921
NA	ENSMUSG00000085442	1228.02	1092.07	0.128747	0.0293383	0.999921
1600020E01Rik	ENSMUSG00000097048	122.346	157.723	-0.147321	0.0294473	0.999921
Rab10os	ENSMUSG00000079179	370.359	434.569	-0.144873	0.0299549	0.999921
NA	ENSMUSG00000083623	59.7957	39.2928	0.117269	0.0302107	0.999921
Fam192a	ENSMUSG00000031774	467.219	396.983	0.145111	0.0304042	0.999921
Rnu12	ENSMUSG00000065176	741.165	604.014	0.148831	0.0306495	0.999921
NA	ENSMUSG00000089417	3395.5	3082.65	0.114565	0.0306827	0.999921
NA	ENSMUSG00000056366	26388.3	24378.7	0.0996	0.0308022	0.999921
NA	ENSMUSG00000058546	1302.56	1146.1	0.134854	0.0313691	0.999921
Shb	ENSMUSG00000044813	502.157	587.455	-0.142474	0.0314977	0.999921
Zfp462	ENSMUSG00000060206	400.063	468.681	-0.143165	0.0315996	0.999921
Sgms1	ENSMUSG00000040451	2154.25	1887.24	0.135723	0.0318675	0.999921
COX2	ENSMUSG00000064354	307910	283600	0.102697	0.0319523	0.999921
Wnt11	ENSMUSG00000015957	41.175	24.9455	0.1046	0.0319715	0.999921
Hmmr	ENSMUSG00000020330	139.375	97.549	0.126469	0.0321571	0.999921
NA	ENSMUSG00000102070	308487	284161	0.102554	0.0322239	0.999921
Gypa	ENSMUSG00000051839	63.8184	37.6452	0.102865	0.0322768	0.999921
Ahsg	ENSMUSG00000022868	97.6098	67.4811	0.123722	0.0324367	0.999921
NA	ENSMUSG00000066543	375.669	314.869	0.146165	0.0326005	0.999921
Mrpl39	ENSMUSG00000022889	1240.48	1112.09	0.122563	0.0327981	0.999921
Hmgb2	ENSMUSG00000054717	513.711	426.019	0.146551	0.032972	0.999921
Gm12070	ENSMUSG00000069939	573.914	669.171	-0.140122	0.0330322	0.999921
NA	ENSMUSG00000095937	1202.24	1348.56	-0.125506	0.033068	0.999921
NA	ENSMUSG00000082035	390.912	327.159	0.145877	0.033157	0.999921
Lgals4	ENSMUSG00000053964	369.794	308.074	0.146324	0.0333346	0.999921
Cntn2	ENSMUSG00000053024	247.559	305.745	-0.146368	0.033617	0.999921
NA	ENSMUSG00000071671	57.094	37.7409	0.114264	0.0336655	0.999921
NA	ENSMUSG00000095042	1208.22	1354.5	-0.12489	0.033924	0.999921
NA	ENSMUSG00000078636	1201.61	1346.79	-0.124668	0.0341802	0.999921
Robo2	ENSMUSG00000052516	119.89	89.983	0.137821	0.0342638	0.999921
Ar	ENSMUSG00000046532	167.01	128.464	0.142081	0.0343049	0.999921
Fam198b	ENSMUSG00000027955	2586.83	2897.37	-0.124863	0.0347984	0.999921
Mirlet7a-1	ENSMUSG00000065421	40.1866	23.0427	0.0979699	0.0351186	0.999921
Tspo	ENSMUSG00000041736	353.176	418.061	-0.142499	0.0351786	0.999921
NA	ENSMUSG00000081221	1213.85	1359.56	-0.123975	0.0352099	0.999921
ND4	ENSMUSG00000064363	48765.8	42989.7	0.134019	0.0352298	0.999921
Ly6e	ENSMUSG00000022587	1851.34	1662.4	0.120005	0.0352704	0.999921
Tuba8	ENSMUSG00000030137	2168.29	2523.15	-0.13907	0.0353899	0.999921
Klhdc8b	ENSMUSG00000032609	278.963	335.573	-0.144218	0.0354063	0.999921
Ednrb	ENSMUSG00000022122	715.038	622.107	0.136224	0.0361567	0.999921
Ssb	ENSMUSG00000068882	1437.05	1276.43	0.128018	0.036332	0.999921
Tspan18	ENSMUSG00000027217	538.895	459.944	0.139752	0.0366473	0.999921
Slain2	ENSMUSG00000036087	3746.81	4093.57	-0.106817	0.0378362	0.999921
Plk1	ENSMUSG00000030867	62.6096	42.3434	0.107681	0.0378432	0.999921
Slc27a1	ENSMUSG00000031808	2108.19	1877.9	0.126248	0.0382011	0.999921
Sorl1	ENSMUSG00000049313	1065.36	1194.42	-0.123199	0.0386734	0.999921
Tspan9	ENSMUSG00000030352	2738.04	3005.94	-0.110088	0.038916	0.999921
Synpo2l	ENSMUSG00000039376	1313.29	1483.22	-0.128341	0.0390241	0.999921
Shroom2	ENSMUSG00000045180	386.533	319.711	0.142131	0.039092	0.999921
Isg20	ENSMUSG00000039236	75.8088	52.3992	0.1182	0.0392193	0.999921
Chaf1a	ENSMUSG00000002835	103.895	74.6221	0.123824	0.0393304	0.999921
NA	ENSMUSG00000064655	394.372	318.675	0.141956	0.0393927	0.999921
Plod1	ENSMUSG00000019055	3437.95	3748.22	-0.104579	0.0394964	0.999921
NA	ENSMUSG00000080873	81.9742	56.4531	0.119831	0.0397449	0.999921
Nostrin	ENSMUSG00000034738	296.252	240.905	0.141669	0.0397926	0.999921
NA	ENSMUSG00000096945	72.7931	50.8732	0.119818	0.0399889	0.999921
Six4	ENSMUSG00000034460	86.648	119.083	-0.13022	0.039993	0.999921
NA	ENSMUSG00000099481	67.5346	92.2264	-0.1256	0.0400773	0.999921
Tsku	ENSMUSG00000049580	89.1395	118.8	-0.131326	0.0401561	0.999921
Rell1	ENSMUSG00000047881	371.638	313.842	0.139603	0.0403834	0.999921
Usp28	ENSMUSG00000032267	4268.25	4662.49	-0.106317	0.0404997	0.999921
NA	ENSMUSG00000096232	608.287	692.862	-0.13017	0.0410145	0.999921
NA	ENSMUSG00000083670	112.68	85.1634	0.131846	0.041176	0.999921
Hsd3b3	ENSMUSG00000062410	5.9312	0	0.0373412	0.041276	0.999921
Kdr	ENSMUSG00000062960	7351.36	8062.27	-0.108076	0.0413005	0.999921
NA	ENSMUSG00000098559	12.5116	4.57226	0.0575492	0.0414792	0.999921
NA	ENSMUSG00000080851	9.34493	2.76945	0.048665	0.0418599	0.999921
Ryr2	ENSMUSG00000021313	70820.9	76665.2	-0.0987866	0.0418712	0.999921
Arhgef19	ENSMUSG00000028919	59.8689	84.554	-0.120791	0.0419793	0.999921
Trdn	ENSMUSG00000019787	7613.43	7048.32	0.0960255	0.0420054	0.999921
Uba5	ENSMUSG00000032557	1101.66	1228.91	-0.120133	0.0423885	0.999921
Corin	ENSMUSG00000005220	4763.15	4348.87	0.108717	0.0424335	0.999921
Phlda3	ENSMUSG00000041801	183.12	225.256	-0.138756	0.0437017	0.999921
NA	ENSMUSG00000065824	181795	163556	0.1152	0.0438159	0.999921
Zfp780b	ENSMUSG00000063047	237.753	284.555	-0.138427	0.044006	0.999921
Slco3a1	ENSMUSG00000025790	897.581	1014.74	-0.124638	0.0441316	0.999921
Wnt5b	ENSMUSG00000030170	164.207	206.309	-0.135042	0.0441413	0.999921
NA	ENSMUSG00000097383	13.8357	25.3618	-0.0798005	0.04423	0.999921
Zfp691	ENSMUSG00000045268	392.128	330.808	0.137654	0.044258	0.999921
Gm10619	ENSMUSG00000074067	6.10197	14.4077	-0.0615451	0.044284	0.999921
Slc10a6	ENSMUSG00000029321	151.045	107.204	0.124722	0.0444205	0.999921
Elf5	ENSMUSG00000027186	0	3.85639	-0.0298857	0.0447453	0.999921
NA	ENSMUSG00000094103	228.732	282.459	-0.137996	0.0449602	0.999921
Radil	ENSMUSG00000029576	68.1691	93.4726	-0.123703	0.0451319	0.999921
Ccnl2	ENSMUSG00000029068	2909.95	3167.54	-0.102195	0.0452963	0.999921
NA	ENSMUSG00000100131	21791.3	19272.4	0.129132	0.0453549	0.999921
Uba52	ENSMUSG00000068240	3938.22	3625.33	0.100358	0.0456402	0.999921
Ednra	ENSMUSG00000031616	991.038	869.339	0.130382	0.045651	0.999921
NA	ENSMUSG00000065911	196081	176690	0.113763	0.0458439	0.999921
Trim27	ENSMUSG00000021326	429.342	494.021	-0.131376	0.0460467	0.999921
Mlxipl	ENSMUSG00000005373	400.351	466.093	-0.133288	0.0465989	0.999921
Fmn1	ENSMUSG00000044042	608.523	532.691	0.129486	0.0470731	0.999921
Cdon	ENSMUSG00000038119	349.951	407.399	-0.133326	0.047303	0.999921
Hmcn2	ENSMUSG00000055632	1120.97	1254.38	-0.120687	0.0473711	0.999921
Pacsin3	ENSMUSG00000027257	2140.5	2359.89	-0.110152	0.0474227	0.999921
4632428C04Rik	ENSMUSG00000097184	195.085	157.684	0.135868	0.0474239	0.999921
Traf3	ENSMUSG00000021277	560.578	638.02	-0.127627	0.0474769	0.999921
Stxbp3b	ENSMUSG00000071640	45.0969	29.1825	0.101021	0.04754	0.999921
Gpr183	ENSMUSG00000051212	49.5075	70.5169	-0.111204	0.0477541	0.999921
Cat	ENSMUSG00000027187	4299.2	3941.86	0.103263	0.0478508	0.999921
Tmem144	ENSMUSG00000027956	677.988	777.515	-0.129245	0.0485846	0.999921
NA	ENSMUSG00000083553	22.9296	12.2149	0.0760395	0.0485977	0.999921
Clec14a	ENSMUSG00000045930	1449.06	1598.61	-0.111146	0.0486249	0.999921
Vps51	ENSMUSG00000024797	256.484	306.787	-0.135519	0.0486652	0.999921
Cdca3	ENSMUSG00000023505	45.3265	26.0476	0.0906559	0.0487525	0.999921
Igsf11	ENSMUSG00000022790	34.4999	51.4038	-0.10172	0.0489893	0.999921
Tspyl5	ENSMUSG00000038984	268.729	320.809	-0.134809	0.049869	0.999921
Unc5b	ENSMUSG00000020099	1216.68	1353.62	-0.115581	0.0499222	0.999921
Tjap1	ENSMUSG00000012296	479.88	550.917	-0.129166	0.0500456	0.999921
Flnc	ENSMUSG00000068699	11897.7	13212.3	-0.113348	0.0503503	0.999921
NA	ENSMUSG00000057244	1681.32	1884.18	-0.11795	0.0505096	0.999921
Lifr	ENSMUSG00000054263	2831.7	2558.34	0.115033	0.050823	0.999921
NA	ENSMUSG00000077737	4.20189	12.3695	-0.0528417	0.0513578	0.999921
Gm8623	ENSMUSG00000062458	224.782	183.883	0.133798	0.0514671	0.999921
B430212C06Rik	ENSMUSG00000046415	31.5459	47.8876	-0.100999	0.0518768	0.999921
Spag5	ENSMUSG00000002055	134.856	100.19	0.116173	0.0519793	0.999921
NA	ENSMUSG00000083076	27.7583	15.8427	0.081409	0.0523058	0.999921
Mafg	ENSMUSG00000051510	944.443	1049.87	-0.115341	0.0525655	0.999921
Dicer1	ENSMUSG00000041415	1439.68	1583.88	-0.1089	0.052996	0.999921
Adarb1	ENSMUSG00000020262	891.975	1003.77	-0.12059	0.0531313	0.999921
Ppil6	ENSMUSG00000078451	30.0401	17.5849	0.0838502	0.0532358	0.999921
NA	ENSMUSG00000096173	236.119	189.844	0.129096	0.0532935	0.999921
NA	ENSMUSG00000062962	3.38973	0	0.0281355	0.0533137	0.999921
Fhl1	ENSMUSG00000023092	2239.57	2525.11	-0.122373	0.0534038	0.999921
Ampd2	ENSMUSG00000027889	214.173	257.414	-0.133117	0.05341	0.999921
Pttg1	ENSMUSG00000020415	118.309	87.9728	0.122394	0.0537482	0.999921
Nusap1	ENSMUSG00000027306	184.784	142.096	0.124026	0.0538209	0.999921
Uckl1os	ENSMUSG00000010492	120.288	92.0501	0.124211	0.0538212	0.999921
Hmgcs2	ENSMUSG00000027875	1440.65	1273.22	0.124087	0.0538516	0.999921
Angptl4	ENSMUSG00000002289	554.006	459.464	0.132798	0.0539937	0.999921
Thbs2	ENSMUSG00000023885	1846.49	1683.09	0.106953	0.0541196	0.999921
Jmjd8	ENSMUSG00000025736	183.203	222.924	-0.132286	0.0542699	0.999921
Hyou1	ENSMUSG00000032115	1381.14	1531.46	-0.112839	0.0546291	0.999921
Pmf1	ENSMUSG00000028066	177.551	142.745	0.130303	0.0548689	0.999921
Khnyn	ENSMUSG00000047153	668.651	759.474	-0.123305	0.0549236	0.999921
NA	ENSMUSG00000091785	58.4869	40.416	0.104271	0.0549872	0.999921
Tmed9	ENSMUSG00000058569	937.563	1051.54	-0.118134	0.055224	0.999921
NA	ENSMUSG00000097803	53.7765	36.6562	0.10082	0.0555096	0.999921
Nampt	ENSMUSG00000020572	2358.93	2127.02	0.115095	0.0557229	0.999921
Igsf1	ENSMUSG00000031111	468.079	540.181	-0.129461	0.055824	0.999921
Rpl35	ENSMUSG00000062997	1330.07	1191.86	0.11769	0.0559159	0.999921
NA	ENSMUSG00000082062	556.226	483.662	0.128137	0.0559586	0.999921
F5	ENSMUSG00000026579	12.6522	22.1354	-0.0697481	0.0560591	0.999921
Rap1gap	ENSMUSG00000041351	186.892	226.85	-0.131227	0.0561793	0.999921
NA	ENSMUSG00000081170	1421.92	1605.09	-0.11916	0.0564005	0.999921
Sntb1	ENSMUSG00000060429	616.521	701.774	-0.123341	0.0565226	0.999921
Klf9	ENSMUSG00000033863	3293.93	2933.93	0.117579	0.0566196	0.999921
NA	ENSMUSG00000096842	682.025	593.262	0.128677	0.0568477	0.999921
4933407K13Rik	ENSMUSG00000087396	247.796	296.912	-0.130758	0.0575521	0.999921
NA	ENSMUSG00000084644	3.81767	0	0.0276706	0.0577256	0.999921
Pik3r1	ENSMUSG00000041417	3523.38	3220	0.104937	0.0579674	0.999921
Hsdl2	ENSMUSG00000028383	6364.29	5885.24	0.0951499	0.058019	0.999921
Fbxo10	ENSMUSG00000048232	437.147	500.105	-0.124794	0.0580626	0.999921
Steap3	ENSMUSG00000026389	952.438	1054.71	-0.111952	0.0580895	0.999921
Mirlet7i	ENSMUSG00000065406	0	3.75872	-0.027133	0.0583876	0.999921
NA	ENSMUSG00000083019	87.9546	114.782	-0.121926	0.0587014	0.999921
Sacs	ENSMUSG00000048279	5628	6136.45	-0.101072	0.0587342	0.999921
Cfap61	ENSMUSG00000037143	41.1612	26.3161	0.0907332	0.0587812	0.999921
Arhgap11a	ENSMUSG00000041219	204.368	163.049	0.124392	0.0590024	0.999921
Npm1	ENSMUSG00000057113	3312.81	3032.53	0.103424	0.0591081	0.999921
Adamts10	ENSMUSG00000024299	1199.89	1324.77	-0.109137	0.0593227	0.999921
Pde3a	ENSMUSG00000041741	3689.87	3395.2	0.0988341	0.0595074	0.999921
NA	ENSMUSG00000098222	14.1298	3.99423	0.0530615	0.0597203	0.999921
Nceh1	ENSMUSG00000027698	4591.24	4224.54	0.0981422	0.0597291	0.999921
Ctse	ENSMUSG00000004552	24.6341	13.2696	0.0726515	0.0604737	0.999921
NA	ENSMUSG00000090500	9.02243	2.76945	0.0447047	0.0605192	0.999921
NA	ENSMUSG00000082779	9.34493	18.5241	-0.065481	0.0605798	0.999921
NA	ENSMUSG00000098843	60.6664	84.5944	-0.110271	0.0606225	0.999921
NA	ENSMUSG00000034437	642.112	562.395	0.12473	0.0606238	0.999921
Sec14l2	ENSMUSG00000003585	37.59	23.5591	0.0888696	0.0606448	0.999921
Car13	ENSMUSG00000027555	18.7287	9.17826	0.0644791	0.060743	0.999921
Scd3	ENSMUSG00000025202	6.67009	14.6228	-0.056275	0.0608619	0.999921
Zfp84	ENSMUSG00000046185	575.474	504.208	0.122961	0.0609785	0.999921
Birc5	ENSMUSG00000017716	105.075	71.7954	0.101219	0.061399	0.999921
Dmd	ENSMUSG00000045103	17634	16417.8	0.0884878	0.0614366	0.999921
Hoxd8	ENSMUSG00000027102	17.44	31.0404	-0.0763689	0.0614388	0.999921
Msantd1	ENSMUSG00000051246	6.06018	13.8841	-0.0563991	0.0621164	0.999921
Sstr3	ENSMUSG00000044933	35.3461	51.3144	-0.0983177	0.0622408	0.999921
NA	ENSMUSG00000084744	171.181	135.695	0.12469	0.0625323	0.999921
Gm17296	ENSMUSG00000090290	251.143	295	-0.127693	0.0626545	0.999921
NA	ENSMUSG00000049414	33.0871	48.7569	-0.0969454	0.0627288	0.999921
Gpc1	ENSMUSG00000034220	4580.81	5022.65	-0.103296	0.0627756	0.999921
Mir221	ENSMUSG00000065422	5.88694	0	0.0344948	0.0627871	0.999921
Pgap2	ENSMUSG00000030990	487.606	554.828	-0.121474	0.0628412	0.999921
Uck2	ENSMUSG00000026558	666.63	763.312	-0.124384	0.0629477	0.999921
Dmpk	ENSMUSG00000030409	6963.58	7482.58	-0.088955	0.063023	0.999921
Pnliprp1	ENSMUSG00000042179	2.55568	0	0.0226251	0.0631434	0.999921
Pdzd11	ENSMUSG00000015668	372.859	322.405	0.125659	0.0633425	0.999921
Retsat	ENSMUSG00000056666	1543.43	1375.74	0.119743	0.0637674	0.999921
Rps24	ENSMUSG00000025290	6370.41	5901.05	0.093478	0.0637841	0.999921
NA	ENSMUSG00000067106	96.5985	72.9864	0.116435	0.0639743	0.999921
Synj2bp	ENSMUSG00000090935	1542.75	1408.36	0.103953	0.0640442	0.999921
Rere	ENSMUSG00000039852	583.084	515.02	0.120349	0.0640758	0.999921
Cideb	ENSMUSG00000022219	1.54799	6.34045	-0.036668	0.0641259	0.999921
Ncln	ENSMUSG00000020238	847.077	942.271	-0.112523	0.0642302	0.999921
Igf1	ENSMUSG00000020053	586.466	516.775	0.120417	0.0645052	0.999921
Trabd	ENSMUSG00000015363	1013.22	1124.67	-0.111238	0.0645103	0.999921
Cd36	ENSMUSG00000002944	40400.5	36854.2	0.10519	0.0645273	0.999921
5830418K08Rik	ENSMUSG00000046111	424.366	369.693	0.123445	0.0646691	0.999921
Abcd4	ENSMUSG00000021240	145.719	178.883	-0.126083	0.0646837	0.999921
Cad	ENSMUSG00000013629	548.074	617.316	-0.118334	0.0649407	0.999921
NA	ENSMUSG00000081373	3.68592	0	0.0262449	0.0649927	0.999921
NA	ENSMUSG00000041453	5288.63	4880.66	0.0967617	0.0650973	0.999921
NA	ENSMUSG00000083192	76.3422	55.9566	0.109464	0.0651989	0.999921
NA	ENSMUSG00000092625	23.3623	36.4266	-0.0868463	0.0655554	0.999921
E2f7	ENSMUSG00000020185	98.5507	74.2483	0.106506	0.0656102	0.999921
NA	ENSMUSG00000082193	1971.26	1804.83	0.10194	0.0656143	0.999921
Htt	ENSMUSG00000029104	1167.88	1295.18	-0.110547	0.0662512	0.999921
NA	ENSMUSG00000081068	46.8979	30.8288	0.0920006	0.0664487	0.999921
NA	ENSMUSG00000093793	4.01897	11.2594	-0.0487846	0.0666431	0.999921
NA	ENSMUSG00000092574	11.5558	21.6614	-0.067454	0.0666992	0.999921
Plin4	ENSMUSG00000002831	12006.3	11040.2	0.0980828	0.0667256	0.999921
Lrtm1	ENSMUSG00000045776	6521.5	6047.92	0.0914542	0.0667297	0.999921
Tmem150a	ENSMUSG00000055912	285.075	334.367	-0.125526	0.0668591	0.999921
NA	ENSMUSG00000099576	150.996	185.718	-0.124385	0.0670718	0.999921
Pcdh17	ENSMUSG00000035566	514.649	616.567	-0.125917	0.0671055	0.999921
Ppp1r14b	ENSMUSG00000056612	545.819	616.678	-0.118638	0.0676656	0.999921
NA	ENSMUSG00000083365	25.0862	40.3326	-0.0761013	0.0677154	0.999921
Ncs1	ENSMUSG00000062661	198.236	236.01	-0.125913	0.0677247	0.999921
Ppat	ENSMUSG00000029246	846.196	749.617	0.119501	0.0677433	0.999921
Tnfsf10	ENSMUSG00000039304	366.377	433.054	-0.125667	0.067764	0.999921
Tmem44	ENSMUSG00000022537	367.046	428.681	-0.124341	0.0678751	0.999921
Tnfrsf11b	ENSMUSG00000063727	10.5327	20.4868	-0.0659758	0.0680217	0.999921
Crmp1	ENSMUSG00000029121	41.0499	25.7894	0.0818524	0.0681107	0.999921
Etnppl	ENSMUSG00000019232	0	3.70792	-0.0255517	0.0681925	0.999921
Ctsc	ENSMUSG00000030560	516.578	584.382	-0.118232	0.0685517	0.999921
NA	ENSMUSG00000059461	1127.81	1020.13	0.108277	0.0685841	0.999921
Tnfsf13b	ENSMUSG00000031497	5.68377	14.186	-0.0540947	0.068612	0.999921
NA	ENSMUSG00000064339	3.11689e+06	2.87639e+06	0.0941001	0.0686219	0.999921
Clcn1	ENSMUSG00000029862	12.0142	22.0045	-0.0671593	0.0686552	0.999921
9030619P08Rik	ENSMUSG00000053168	9.64658	18.5241	-0.0639388	0.0692488	0.999921
Gcnt2	ENSMUSG00000021360	213.214	175.088	0.124527	0.0693158	0.999921
2010111I01Rik	ENSMUSG00000021458	2180.95	2378.33	-0.100497	0.0693629	0.999921
NA	ENSMUSG00000002345	249.504	209.422	0.125138	0.069427	0.999921
NA	ENSMUSG00000068579	92.4195	70.5587	0.113688	0.0696173	0.999921
Plekhh3	ENSMUSG00000035172	408.715	482.426	-0.124308	0.0696355	0.999921
NA	ENSMUSG00000082179	29.1304	17.9373	0.0717038	0.069694	0.999921
NA	ENSMUSG00000037982	6.30284	1.61958	0.0361316	0.0697107	0.999921
Nfkbia	ENSMUSG00000021025	1106.37	954.314	0.1226	0.0699135	0.999921
BC100451	ENSMUSG00000076433	38.8396	25.3838	0.0874191	0.0701057	0.999921
Foxd3	ENSMUSG00000067261	21.7008	11.1608	0.0656415	0.0704025	0.999921
Gprc5c	ENSMUSG00000051043	177.142	216.651	-0.123622	0.0705369	0.999921
Dynlrb1	ENSMUSG00000047459	1152.67	1028.64	0.114213	0.0706745	0.999921
NA	ENSMUSG00000087635	297.62	253.201	0.124334	0.0709509	0.999921
Timp3	ENSMUSG00000020044	2652.35	2338.23	0.116176	0.0710879	0.999921
Rpl19	ENSMUSG00000017404	4220.57	3910.89	0.0923138	0.071164	0.999921
NA	ENSMUSG00000083863	26346.4	24431.4	0.092231	0.0713488	0.999921
Polr2j	ENSMUSG00000039771	298.399	253.676	0.123906	0.0714464	0.999921
NA	ENSMUSG00000041638	1959.53	2127.34	-0.0965249	0.0716974	0.999921
Klc2	ENSMUSG00000024862	698.239	778.209	-0.112187	0.0719494	0.999921
NA	ENSMUSG00000086740	170.561	137.891	0.121214	0.0719838	0.999921
Fam78a	ENSMUSG00000050592	530.109	622.762	-0.122647	0.0720959	0.999921
Fbp2	ENSMUSG00000021456	446.001	391.297	0.119431	0.0721217	0.999921
Nav2	ENSMUSG00000052512	1356.22	1206.63	0.11657	0.0724435	0.999921
NA	ENSMUSG00000097660	94.3311	119.827	-0.117661	0.0724499	0.999921
Nrtn	ENSMUSG00000039481	188.27	230.807	-0.121554	0.0725697	0.999921
Rpph1	ENSMUSG00000092837	67363.9	59504.2	0.114223	0.0728743	0.999921
NA	ENSMUSG00000082510	93.7687	71.5394	0.110567	0.0728968	0.999921
NA	ENSMUSG00000082550	48.0044	33.0302	0.0921965	0.0731081	0.999921
NA	ENSMUSG00000085720	4.52635	10.5955	-0.0476797	0.0732563	0.999921
NA	ENSMUSG00000062382	1374.57	1236.76	0.112071	0.0733251	0.999921
Sstr1	ENSMUSG00000035431	0	5.03242	-0.0304674	0.0733517	0.999921
NA	ENSMUSG00000086507	48.9751	32.389	0.0909497	0.0734741	0.999921
Airn	ENSMUSG00000078247	533.807	604.448	-0.117298	0.0735269	0.999921
NA	ENSMUSG00000095588	1302.72	1464.6	-0.11321	0.0735444	0.999921
Pcnx	ENSMUSG00000021140	2317.17	2522.81	-0.0977343	0.0736701	0.999921
Prdm16	ENSMUSG00000039410	339.315	285.788	0.123191	0.0736783	0.999921
NA	ENSMUSG00000082480	1393.79	1551.71	-0.109202	0.0739913	0.999921
NA	ENSMUSG00000042579	113.035	87.7079	0.114934	0.0740888	0.999921
Ccdc3	ENSMUSG00000026676	22.1383	35.9141	-0.0807044	0.0743801	0.999921
Obscn	ENSMUSG00000061462	32767	35379.6	-0.0909601	0.0744	0.999921
Ddah1	ENSMUSG00000028194	326.119	380.521	-0.122092	0.0744028	0.999921
Naip2	ENSMUSG00000078945	46.6017	31.346	0.0915639	0.0745394	0.999921
NA	ENSMUSG00000063586	11.7917	3.36887	0.0460163	0.0745638	0.999921
Apold1	ENSMUSG00000090698	858.205	728.99	0.122005	0.074684	0.999921
NA	ENSMUSG00000095615	5.18138	0	0.0307346	0.0750446	0.999921
NA	ENSMUSG00000085563	0	2.81486	-0.024062	0.0750757	0.999921
NA	ENSMUSG00000082494	4.27079	0	0.0281356	0.0750878	0.999921
Tshz2	ENSMUSG00000047907	44.5162	29.7788	0.0902486	0.0751257	0.999921
NA	ENSMUSG00000066245	36.0479	22.8124	0.0810076	0.0753553	0.999921
Gpam	ENSMUSG00000024978	5923.97	5427.91	0.101454	0.0754369	0.999921
Lrrc39	ENSMUSG00000027961	3148.61	2917.84	0.0915769	0.0756118	0.999921
Tg	ENSMUSG00000053469	43.2228	60.0033	-0.0979977	0.0757051	0.999921
Smarca5-ps	ENSMUSG00000052912	161.162	130.465	0.118038	0.0757225	0.999921
Apeh	ENSMUSG00000032590	626.709	701.029	-0.112665	0.0758258	0.999921
NA	ENSMUSG00000088675	51.7723	36.3865	0.0947773	0.0759326	0.999921
NA	ENSMUSG00000099492	437.375	382.385	0.119389	0.076307	0.999921
Smarca5	ENSMUSG00000031715	2319.62	2130.29	0.0986177	0.0764043	0.999921
NA	ENSMUSG00000074412	11.4953	4.08109	0.0471613	0.0767282	0.999921
Abcc5	ENSMUSG00000022822	1523.09	1658.58	-0.0979456	0.0768913	0.999921
Tmem132a	ENSMUSG00000024736	325.623	378.388	-0.120743	0.0769705	0.999921
NA	ENSMUSG00000072612	78.0098	107.749	-0.105107	0.0771081	0.999921
Jade2	ENSMUSG00000020387	254.017	209.695	0.120968	0.0771642	0.999921
Pcdh20	ENSMUSG00000050505	63.7019	41.5097	0.08881	0.0772817	0.999921
B3glct	ENSMUSG00000051950	207.884	245.586	-0.12169	0.0773942	0.999921
Gpr56	ENSMUSG00000031785	496.43	429.911	0.120341	0.0775044	0.999921
Srcin1	ENSMUSG00000038453	3.33504	9.06767	-0.0429554	0.0775406	0.999921
Plek	ENSMUSG00000020120	127.044	158.744	-0.117111	0.0776115	0.999921
Plekhh1	ENSMUSG00000060716	132.686	168.294	-0.113269	0.0776208	0.999921
Pygl	ENSMUSG00000021069	932.989	843.629	0.107408	0.0780975	0.999921
Matr3	ENSMUSG00000037236	3569.46	3313.08	0.0900737	0.078417	0.999921
Tec	ENSMUSG00000029217	379.383	433.633	-0.117944	0.0785261	0.999921
Mapk8ip3	ENSMUSG00000024163	2638.98	2843.92	-0.089961	0.0790737	0.999921
Gp9	ENSMUSG00000030054	8.97663	17.8109	-0.0533146	0.079191	0.999921
NA	ENSMUSG00000095564	26.8529	16.3031	0.0734355	0.0796503	0.999921
Ablim3	ENSMUSG00000032735	1538.89	1392.04	0.106469	0.0796649	0.999921
Mycn	ENSMUSG00000037169	287.362	346.477	-0.120333	0.0796946	0.999921
Gm15772	ENSMUSG00000062353	1003.42	911.781	0.104041	0.0798952	0.999921
Nxpe3	ENSMUSG00000075033	30.0017	43.721	-0.0860327	0.0799378	0.999921
Hspb1	ENSMUSG00000004951	3821.75	4159.04	-0.0988357	0.0799584	0.999921
NA	ENSMUSG00000083380	2737.87	2529.54	0.0931567	0.0800028	0.999921
Rnf125	ENSMUSG00000033107	262.222	219.783	0.120494	0.0803652	0.999921
Gpaa1	ENSMUSG00000022561	487.255	550.134	-0.114136	0.0804561	0.999921
Dusp5	ENSMUSG00000034765	152.804	124.454	0.118002	0.0805748	0.999921
Cd83	ENSMUSG00000015396	112.464	88.6512	0.113056	0.080768	0.999921
NA	ENSMUSG00000081949	0	7.25801	-0.0361741	0.0807788	0.999921
Mapk1ip1	ENSMUSG00000041775	264.061	224.674	0.120316	0.0808604	0.999921
Map3k6	ENSMUSG00000028862	542.103	446.84	0.120078	0.0809205	0.999921
Aasdhppt	ENSMUSG00000025894	673.082	754.908	-0.111389	0.0809239	0.999921
Dnajc8	ENSMUSG00000054405	1151.14	1041.59	0.105502	0.0809474	0.999921
NA	ENSMUSG00000100551	72.5657	54.0167	0.103248	0.0811798	0.999921
Ucp3	ENSMUSG00000032942	1008.85	754.32	0.10205	0.0813698	0.999921
Dll4	ENSMUSG00000027314	516.119	587.819	-0.116138	0.0813709	0.999921
Fbxo40	ENSMUSG00000047746	6839.18	7379.68	-0.0906333	0.0815991	0.999921
NA	ENSMUSG00000086675	62.567	83.1828	-0.103479	0.0816982	0.999921
Cdc14b	ENSMUSG00000033102	425.323	489.621	-0.117823	0.0819356	0.999921
Sfr1	ENSMUSG00000025066	1170.3	1055.07	0.109263	0.0820673	0.999921
Nsa2	ENSMUSG00000060739	1635.27	1492.42	0.101573	0.0822282	0.999921
NA	ENSMUSG00000096991	85.314	65.0461	0.100213	0.0822993	0.999921
Gbp6	ENSMUSG00000079362	199.504	165.114	0.118686	0.0823904	0.999921
Ckb	ENSMUSG00000001270	1210.28	1328.14	-0.102119	0.0824281	0.999921
Oasl1	ENSMUSG00000041827	2.23259	7.09299	-0.0372102	0.0824316	0.999921
Lypd1	ENSMUSG00000026344	2.55568	0	0.0233992	0.0826926	0.999921
Sema6a	ENSMUSG00000019647	495.58	571.786	-0.117297	0.0827235	0.999921
Itgb2	ENSMUSG00000000290	81.5252	105.441	-0.109629	0.0828403	0.999921
Tmem109	ENSMUSG00000034659	1113.07	1222.72	-0.102285	0.0829122	0.999921
NA	ENSMUSG00000098674	5.50604	1.28546	0.0320239	0.0829206	0.999921
Unc13b	ENSMUSG00000028456	1204.32	1319.83	-0.100958	0.0831293	0.999921
NA	ENSMUSG00000066170	25.9758	13.1887	0.0638665	0.083392	0.999921
Slc39a8	ENSMUSG00000053897	93.2897	70.6774	0.106486	0.083726	0.999921
Ubash3b	ENSMUSG00000032020	143.825	175.441	-0.117148	0.0837646	0.999921
Vldlr	ENSMUSG00000024924	8105.51	7504.1	0.0928937	0.0840563	0.999921
Rnf19b	ENSMUSG00000028793	385.983	439.832	-0.115779	0.0841305	0.999921
Zbtb33	ENSMUSG00000048047	162.771	133.357	0.116978	0.0842858	0.999921
Glcci1	ENSMUSG00000029638	15.9408	27.1771	-0.0713583	0.0844995	0.999921
Mb21d1	ENSMUSG00000032344	62.8974	45.936	0.0940807	0.0845805	0.999921
NA	ENSMUSG00000082099	63.237	44.5236	0.0944602	0.0846104	0.999921
Pkdcc	ENSMUSG00000024247	1281.95	1410.49	-0.102605	0.0846757	0.999921
NA	ENSMUSG00000075014	44.0671	21.6115	0.070122	0.0846762	0.999921
Tifab	ENSMUSG00000049625	37.6608	53.0677	-0.0921228	0.0851289	0.999921
Fam64a	ENSMUSG00000020808	115.328	80.7105	0.0969508	0.0853708	0.999921
NA	ENSMUSG00000044783	334.533	270.034	0.115852	0.0853737	0.999921
Prkag3	ENSMUSG00000006542	52.8411	72.8479	-0.0994917	0.0856955	0.999921
Elk3	ENSMUSG00000008398	1219.95	1335.84	-0.100058	0.0857057	0.999921
Sorbs3	ENSMUSG00000022091	590.7	518.138	0.115726	0.085791	0.999921
Fam178a	ENSMUSG00000036097	1768.88	1599.39	0.106029	0.0858005	0.999921
Gmcl1	ENSMUSG00000001157	174.513	208.194	-0.117951	0.0858499	0.999921
Srpk3	ENSMUSG00000002007	620.343	704.253	-0.113409	0.0860224	0.999921
Clec5a	ENSMUSG00000029915	23.4245	35.8754	-0.0782075	0.0860647	0.999921
NA	ENSMUSG00000064999	2492.46	1851.35	0.10407	0.0862378	0.999921
Dtx3	ENSMUSG00000040415	975.185	1073.32	-0.102395	0.0862522	0.999921
Tmem164	ENSMUSG00000047045	2727.18	2481.16	0.102745	0.0863934	0.999921
Slc12a4	ENSMUSG00000017765	1450.61	1577.78	-0.0960407	0.086401	0.999921
NA	ENSMUSG00000101501	0	3.99423	-0.0260185	0.0864189	0.999921
Ppfia2	ENSMUSG00000053825	56.3601	75.4956	-0.101923	0.0864344	0.999921
NA	ENSMUSG00000092490	16.5791	27.2441	-0.0709185	0.0864682	0.999921
Pf4	ENSMUSG00000029373	129.206	158.175	-0.114716	0.0865826	0.999921
Npc1	ENSMUSG00000024413	2821.83	2611.68	0.0913707	0.0865995	0.999921
Lpl	ENSMUSG00000015568	30979.7	28786.8	0.0873535	0.0866802	0.999921
Rgs3	ENSMUSG00000059810	1286.21	1407.39	-0.0999892	0.0867711	0.999921
NA	ENSMUSG00000101695	1.77201	5.76068	-0.0336683	0.0870738	0.999921
Rpusd3	ENSMUSG00000051169	79.9251	102.617	-0.108863	0.0872603	0.999921
Kif18b	ENSMUSG00000051378	85.2283	59.9821	0.0902289	0.0873266	0.999921
Rsph9	ENSMUSG00000023966	9.28794	17.219	-0.0578703	0.0873543	0.999921
NA	ENSMUSG00000101168	27.2583	40.8273	-0.0806787	0.0873917	0.999921
NA	ENSMUSG00000077630	2.10095	7.28479	-0.0366366	0.0876134	0.999921
Scel	ENSMUSG00000022123	5.50604	0	0.0309017	0.0877254	0.999921
Neil3	ENSMUSG00000039396	80.7726	59.2562	0.0973056	0.08786	0.999921
Zbed5	ENSMUSG00000034173	3130.21	3463.71	-0.103125	0.0879539	0.999921
NA	ENSMUSG00000051723	82.7629	62.9925	0.103065	0.0881819	0.999921
Gm128	ENSMUSG00000068860	12.3191	5.23393	0.0482589	0.0884092	0.999921
Fam213a	ENSMUSG00000021792	202.625	165.16	0.115203	0.0889342	0.999921
NA	ENSMUSG00000082013	10.7777	4.73569	0.0461054	0.0890808	0.999921
Rock1	ENSMUSG00000024290	4002.41	3725.11	0.0870015	0.0892803	0.999921
Tlr4	ENSMUSG00000039005	1268.05	1406.08	-0.105433	0.0893604	0.999921
NA	ENSMUSG00000097271	32.7897	20.9792	0.0768642	0.0894342	0.999921
Tmem189	ENSMUSG00000090213	341.499	390.061	-0.114702	0.0894921	0.999921
Tmem106b	ENSMUSG00000029571	4368.9	4045.02	0.0914644	0.0896329	0.999921
Arl4a	ENSMUSG00000047446	501.97	435.449	0.115547	0.0896384	0.999921
NA	ENSMUSG00000081788	874.909	786.802	0.107548	0.0897765	0.999921
NA	ENSMUSG00000085311	8.15581	3.629	0.0403836	0.0902128	0.999921
NA	ENSMUSG00000090322	0	6.73774	-0.0335302	0.0903579	0.999921
Igbp1	ENSMUSG00000031221	946.063	857.994	0.103309	0.0905288	0.999921
Sema6b	ENSMUSG00000001227	334.815	286.759	0.116384	0.0906249	0.999921
Xkr6	ENSMUSG00000035067	37.9746	52.919	-0.0920946	0.0906409	0.999921
Igdcc4	ENSMUSG00000032816	304.444	349.273	-0.115065	0.0907904	0.999921
NA	ENSMUSG00000097312	9.53909	2.57093	0.0401391	0.090844	0.999921
Ffar2	ENSMUSG00000051314	2.10095	0	0.0187804	0.0908499	0.999921
Chuk	ENSMUSG00000025199	1011.48	1109.58	-0.101099	0.0909599	0.999921
Knstrn	ENSMUSG00000027331	91.5724	66.5877	0.0948741	0.0914081	0.999921
Ndufa12	ENSMUSG00000020022	5263.51	4858.39	0.0921447	0.0914799	0.999921
NA	ENSMUSG00000070667	11.0578	4.85875	0.0459236	0.0914929	0.999921
Jdp2	ENSMUSG00000034271	282.58	236.611	0.114796	0.0917871	0.999921
NA	ENSMUSG00000097329	46.9108	63.4777	-0.0963807	0.0918211	0.999921
NA	ENSMUSG00000091639	300.026	349.507	-0.115782	0.0918423	0.999921
NA	ENSMUSG00000064208	313.006	269.543	0.115955	0.0918677	0.999921
Btg1	ENSMUSG00000036478	900.444	1002.2	-0.105771	0.0918685	0.999921
Sepp1	ENSMUSG00000064373	5659.02	5254.85	0.0894016	0.0920939	0.999921
Cks2	ENSMUSG00000062248	91.558	62.578	0.0934892	0.0923005	0.999921
Lmcd1	ENSMUSG00000057604	542.798	606.446	-0.108358	0.0923451	0.999921
Dclre1b	ENSMUSG00000027845	120.728	96.716	0.110451	0.0923886	0.999921
NA	ENSMUSG00000065799	2.23259	0	0.0185975	0.0924853	0.999921
NA	ENSMUSG00000090207	2.23259	0	0.0185975	0.0924853	0.999921
NA	ENSMUSG00000081071	310.223	267.205	0.115502	0.092551	0.999921
NA	ENSMUSG00000081885	95.6657	74.2433	0.104758	0.0925758	0.999921
Mir23a	ENSMUSG00000065611	14.1576	23.7753	-0.0646723	0.0926764	0.999921
Irf8	ENSMUSG00000041515	173.801	208.461	-0.114743	0.0927999	0.999921
Ndrg4	ENSMUSG00000036564	4034.27	4383.47	-0.0931848	0.0928776	0.999921
Il2	ENSMUSG00000027720	60.6926	44.0792	0.0918354	0.093204	0.999921
Pnpla2	ENSMUSG00000025509	3235.79	2930.79	0.105672	0.0932065	0.999921
Cwf19l2	ENSMUSG00000025898	659.637	592.307	0.107319	0.0932937	0.999921
Acsl3	ENSMUSG00000032883	201.887	168.992	0.114732	0.0934661	0.999921
NA	ENSMUSG00000086946	7.05092	13.7674	-0.050976	0.0934943	0.999921
Tmem35	ENSMUSG00000033578	193.331	228.715	-0.115496	0.0935613	0.999921
Tacc2	ENSMUSG00000030852	9648.42	8819.38	0.100528	0.0941816	0.999921
NA	ENSMUSG00000065226	172.533	139.929	0.111171	0.0942219	0.999921
Dsg2	ENSMUSG00000044393	854.103	772.797	0.104656	0.0943088	0.999921
Rab5a	ENSMUSG00000017831	1277.18	1165.95	0.0987148	0.0943179	0.999921
NA	ENSMUSG00000083847	0.975173	3.27256	-0.0267771	0.0945202	0.999921
Alkbh7	ENSMUSG00000002661	522.134	594.899	-0.11212	0.0945313	0.999921
Acbd5	ENSMUSG00000026781	1003.66	915.383	0.0997356	0.0946682	0.999921
Cenpo	ENSMUSG00000020652	87.7181	68.0165	0.103907	0.0947544	0.999921
NA	ENSMUSG00000066407	126.538	101.333	0.109647	0.094927	0.999921
Aifm2	ENSMUSG00000020085	795.619	719.348	0.103884	0.0951165	0.999921
Ugdh	ENSMUSG00000029201	575.729	652.432	-0.110993	0.0951484	0.999921
NA	ENSMUSG00000084421	26.0215	16.3031	0.0682477	0.0952161	0.999921
NA	ENSMUSG00000062365	22.0012	11.0023	0.0594892	0.0955682	0.999921
Snap47	ENSMUSG00000009894	460.716	518.941	-0.109707	0.0958188	0.999921
NA	ENSMUSG00000081718	0	0	0.0181935	0.0959053	0.999921
NA	ENSMUSG00000081232	204.549	172.341	0.114352	0.0959198	0.999921
Zfp488	ENSMUSG00000044519	0	2.33584	-0.0178938	0.0961562	0.999921
Zfp619	ENSMUSG00000068959	114.523	139.894	-0.111728	0.0962455	0.999921
Ephx2	ENSMUSG00000022040	8547.56	7992.36	0.0828491	0.0962715	0.999921
Ift81	ENSMUSG00000029469	1071.69	976.349	0.100687	0.0962723	0.999921
NA	ENSMUSG00000097282	4.20189	0	0.0251792	0.0965181	0.999921
Kera	ENSMUSG00000019932	5.1466	0	0.0295198	0.0971153	0.999921
Sox9	ENSMUSG00000000567	72.1623	54.6759	0.0984826	0.0971356	0.999921
Kif4	ENSMUSG00000034311	159.576	122.919	0.101643	0.0971573	0.999921
NA	ENSMUSG00000083538	31.4074	44.2418	-0.0813392	0.097168	0.999921
Smc4	ENSMUSG00000034349	1144.47	1021.28	0.109842	0.0974009	0.999921
Plxnb3	ENSMUSG00000031385	44.6145	62.1753	-0.0914457	0.0976621	0.999921
Slc25a22	ENSMUSG00000019082	646.206	578.536	0.107467	0.0976698	0.999921
Bves	ENSMUSG00000071317	1278.54	1398.71	-0.0975057	0.0978274	0.999921
NA	ENSMUSG00000090467	51.3327	36.9552	0.0882558	0.0978971	0.999921
Pcf11	ENSMUSG00000041328	1452.85	1325	0.0984468	0.0980665	0.999921
Pak3	ENSMUSG00000031284	79.5488	106.72	-0.0982348	0.0981781	0.999921
Pde10a	ENSMUSG00000023868	262.048	222.476	0.113759	0.0985685	0.999921
Ccdc80	ENSMUSG00000022665	3554.9	3261.73	0.0947897	0.0987431	0.999921
NA	ENSMUSG00000061684	46.5093	32.3809	0.0842288	0.0988365	0.999921
Nwd1	ENSMUSG00000048148	5.50604	0	0.0295309	0.0991143	0.999921
Serpina3n	ENSMUSG00000021091	112.494	87.3668	0.104291	0.0991429	0.999921
Slc2a3	ENSMUSG00000003153	54.0111	73.9446	-0.0884899	0.099355	0.999921
Ptges2	ENSMUSG00000026820	1124.98	1229.91	-0.0968412	0.0993783	0.999921
Nuf2	ENSMUSG00000026683	110.12	81.074	0.0923159	0.0994182	0.999921
NA	ENSMUSG00000097482	2.23259	7.7601	-0.0362391	0.0994869	0.999921
Ajap1	ENSMUSG00000039546	8.11377	2.76945	0.0378934	0.0996049	0.999921
NA	ENSMUSG00000098111	37.408	24.4747	0.076693	0.0998016	0.999921
NA	ENSMUSG00000087181	8.11377	14.8445	-0.0514021	0.0998704	0.999921
NA	ENSMUSG00000083240	560.792	502.339	0.106569	0.0998717	0.999921
D330041H03Rik	ENSMUSG00000073437	135.113	163.794	-0.111213	0.0998967	0.999921
Gpank1	ENSMUSG00000092417	122.018	98.568	0.107486	0.0999346	0.999921
NA	ENSMUSG00000092294	5.62577	1.61958	0.0315353	0.0999506	0.999921
NA	ENSMUSG00000083087	95.7968	74.2211	0.100703	0.100161	0.999921
NA	ENSMUSG00000038150	870.308	955.659	-0.0993073	0.10029	0.999921
Cttnbp2nl	ENSMUSG00000062127	923.279	822.666	0.108749	0.100336	0.999921
Hmgcl	ENSMUSG00000028672	744.51	824.493	-0.103151	0.100375	0.999921
Alox12	ENSMUSG00000000320	59.0158	89.3954	-0.0876316	0.100552	0.999921
NA	ENSMUSG00000082693	7.05092	2.04055	0.0348025	0.100569	0.999921
Tgm2	ENSMUSG00000037820	3346.8	3596.95	-0.0860428	0.100579	0.999921
Pde1c	ENSMUSG00000004347	1955.59	1801.72	0.093587	0.100581	0.999921
NA	ENSMUSG00000047676	623.021	557.286	0.106752	0.100759	0.999921
NA	ENSMUSG00000098101	17.5732	28.0035	-0.0695314	0.100922	0.999921
NA	ENSMUSG00000068604	967.798	1096.01	-0.108628	0.100927	0.999921
Actn2	ENSMUSG00000052374	32093.4	29688.6	0.0922369	0.100954	0.999921
Mir3070a	ENSMUSG00000095147	0	2.04055	-0.0173984	0.100964	0.999921
NA	ENSMUSG00000060730	22.0699	12.3926	0.061883	0.100971	0.999921
Abcc12	ENSMUSG00000036872	0	2.459	-0.0211314	0.100995	0.999921
NA	ENSMUSG00000027777	3075.04	2868.1	0.083993	0.101039	0.999921
Capn12	ENSMUSG00000054083	19.0476	10.842	0.0593561	0.101119	0.999921
Iigp1	ENSMUSG00000054072	99.3798	128.951	-0.104504	0.101214	0.999921
Icam1	ENSMUSG00000037405	210.631	245.524	-0.112927	0.101321	0.999921
Ppp1r16b	ENSMUSG00000037754	655.81	739.288	-0.107945	0.101337	0.999921
NA	ENSMUSG00000093553	20.5073	33.3369	-0.0717776	0.101389	0.999921
Ndc80	ENSMUSG00000024056	87.3294	63.1534	0.0887361	0.101438	0.999921
Palb2	ENSMUSG00000044702	45.2394	31.452	0.0833782	0.101511	0.999921
Rhobtb1	ENSMUSG00000019944	3423.59	3084.81	0.106366	0.101635	0.999921
Efnb2	ENSMUSG00000001300	892.237	981.371	-0.101085	0.1017	0.999921
Sap30	ENSMUSG00000031609	203.876	243.121	-0.112446	0.101903	0.999921
Tfb2m	ENSMUSG00000026492	993.84	908.808	0.0971412	0.102049	0.999921
Mrpl32	ENSMUSG00000015672	580.64	520.373	0.106433	0.102125	0.999921
Stc1	ENSMUSG00000014813	62.9906	46.1604	0.0926657	0.102317	0.999921
NA	ENSMUSG00000085170	7.05092	2.04055	0.0346296	0.102322	0.999921
NA	ENSMUSG00000088856	63.4458	46.3064	0.0906421	0.10233	0.999921
Dyrk3	ENSMUSG00000016526	10.5327	3.36887	0.0409054	0.102448	0.999921
NA	ENSMUSG00000081895	162.362	134.842	0.110887	0.102522	0.999921
Phf11d	ENSMUSG00000068245	215.401	250.421	-0.112392	0.10287	0.999921
NA	ENSMUSG00000090093	425.73	376.73	0.109378	0.102893	0.999921
NA	ENSMUSG00000092257	30.4516	20.0595	0.0692128	0.102993	0.999921
Ddx39b	ENSMUSG00000019432	1852.39	1997.28	-0.0880084	0.103176	0.999921
NA	ENSMUSG00000081401	11.453	5.42101	0.0459253	0.103214	0.999921
Kiz	ENSMUSG00000074749	858.916	777.63	0.102564	0.103514	0.999921
NA	ENSMUSG00000054850	5.18138	11.223	-0.0453164	0.10352	0.999921
Rasl11a	ENSMUSG00000029641	66.2187	84.9645	-0.0999125	0.103586	0.999921
Slc35f1	ENSMUSG00000038602	63.5602	47.2984	0.0916271	0.103787	0.999921
Man2a2	ENSMUSG00000038886	3381.33	3627.04	-0.0840086	0.103792	0.999921
Trp53inp1	ENSMUSG00000028211	863.347	748.256	0.111891	0.103803	0.999921
Adgb	ENSMUSG00000050994	3.03009	0	0.0212167	0.103833	0.999921
NA	ENSMUSG00000096192	3.03009	9.4397	-0.0397216	0.104044	0.999921
Lad1	ENSMUSG00000041782	75.7765	57.6395	0.0953926	0.104119	0.999921
Gm14325	ENSMUSG00000095362	659.75	594.754	0.103446	0.104132	0.999921
NA	ENSMUSG00000081491	46.4397	32.6288	0.0834131	0.104246	0.999921
Fzr1	ENSMUSG00000020235	594.137	658.781	-0.10326	0.104311	0.999921
NA	ENSMUSG00000080893	2773.4	2548.33	0.0942024	0.104627	0.999921
Atp11a	ENSMUSG00000031441	2501.6	2686.97	-0.0850877	0.104695	0.999921
Ik	ENSMUSG00000024474	1699.22	1556.35	0.0967835	0.105017	0.999921
NA	ENSMUSG00000090753	75.285	57.9293	0.0938325	0.105034	0.999921
Ncaph	ENSMUSG00000034906	143.157	115.224	0.105277	0.105718	0.999921
NA	ENSMUSG00000066551	3146.47	2916.07	0.0887111	0.105747	0.999921
NA	ENSMUSG00000074800	92.7513	72.9518	0.10097	0.10576	0.999921
Ybx1	ENSMUSG00000028639	11493.4	10760.6	0.0812127	0.105825	0.999921
Ppp1r9b	ENSMUSG00000038976	1295.73	1403.39	-0.0909198	0.105836	0.999921
Pdap1	ENSMUSG00000029623	972.246	885.146	0.0996202	0.105865	0.999921
Myo1f	ENSMUSG00000024300	86.4022	109.258	-0.103232	0.106051	0.999921
Tgfb2	ENSMUSG00000039239	281.575	325.725	-0.111092	0.106143	0.999921
NA	ENSMUSG00000081320	2.81289	7.54863	-0.0364072	0.106215	0.999921
NA	ENSMUSG00000099835	2.64703	7.8473	-0.0364774	0.10625	0.999921
Slc36a1	ENSMUSG00000020261	210.879	244.998	-0.111284	0.106294	0.999921
Npas4	ENSMUSG00000045903	4.27079	0	0.0254351	0.10634	0.999921
NA	ENSMUSG00000098520	0	2.459	-0.020552	0.106388	0.999921
Fam196a	ENSMUSG00000073805	83.7917	104.753	-0.104025	0.106514	0.999921
Fbxw5	ENSMUSG00000015095	1236.26	1349.21	-0.0946923	0.106757	0.999921
Slc25a46	ENSMUSG00000024259	1869.28	1727.57	0.0897562	0.10706	0.999921
Rsrc1	ENSMUSG00000034544	417.592	369.167	0.108721	0.107159	0.999921
Rrm2b	ENSMUSG00000022292	709.666	639.193	0.102704	0.107269	0.999921
Zfp395	ENSMUSG00000034522	58.2656	77.3379	-0.0939274	0.107332	0.999921
NA	ENSMUSG00000055093	911.258	831.057	0.097395	0.107616	0.999921
Osr1	ENSMUSG00000048387	49.9217	35.8877	0.084938	0.107635	0.999921
NA	ENSMUSG00000080775	117.35	94.4646	0.103164	0.107849	0.999921
Setd4	ENSMUSG00000022948	36.8865	50.7827	-0.0851672	0.107893	0.999921
NA	ENSMUSG00000097030	7.37185	2.67387	0.0357536	0.10791	0.999921
NA	ENSMUSG00000022820	3627.76	3380.07	0.0837046	0.108051	0.999921
1700023L04Rik	ENSMUSG00000045709	2.23259	0	0.0169731	0.108221	0.999921
Dus4l	ENSMUSG00000020648	97.7324	77.7336	0.1014	0.108291	0.999921
Slc4a3	ENSMUSG00000006576	4970.96	5326.73	-0.0828473	0.108411	0.999921
Hadha	ENSMUSG00000025745	34371.2	32452.7	0.072715	0.108489	0.999921
5430416O09Rik	ENSMUSG00000028475	240.575	200.715	0.108468	0.108548	0.999921
Cdkn1a	ENSMUSG00000023067	546.984	385.622	0.0876801	0.108585	0.999921
NA	ENSMUSG00000082609	71.1304	53.4552	0.0934734	0.108646	0.999921
Cox6b1	ENSMUSG00000036751	14856	14000.3	0.0742886	0.108816	0.999921
Hrasls	ENSMUSG00000022525	272.443	312.679	-0.110195	0.108848	0.999921
NA	ENSMUSG00000100658	60.9533	80.5718	-0.0956315	0.109025	0.999921
NA	ENSMUSG00000101716	0	5.62971	-0.0295673	0.109077	0.999921
Hr	ENSMUSG00000022096	942.332	1062.77	-0.106097	0.109107	0.999921
Pcdhb5	ENSMUSG00000063687	25.7819	38.5453	-0.0755212	0.109276	0.999921
NA	ENSMUSG00000058126	479.035	421.212	0.10958	0.109319	0.999921
Gm11525	ENSMUSG00000085307	0	3.06082	-0.0206045	0.10947	0.999921
Atpif1	ENSMUSG00000054428	1120.02	1019.49	0.0989808	0.109596	0.999921
Gm12174	ENSMUSG00000080776	770.354	696.688	0.10153	0.109658	0.999921
Pygo1	ENSMUSG00000034910	463.249	407.224	0.108206	0.109674	0.999921
Fbxo47	ENSMUSG00000070336	0	4.39622	-0.025717	0.110008	0.999921
Dsg3	ENSMUSG00000056632	1.95035	0	0.0167687	0.110332	0.999921
Mccc1	ENSMUSG00000027709	566.295	634.29	-0.104281	0.110427	0.999921
Il1rl2	ENSMUSG00000070942	68.2857	87.2146	-0.0990163	0.110468	0.999921
Nrros	ENSMUSG00000052384	165.584	195.835	-0.109496	0.110537	0.999921
Txnrd1	ENSMUSG00000020250	1045.67	1139.19	-0.0940043	0.110561	0.999921
Pigu	ENSMUSG00000038383	544.123	489.098	0.103337	0.110721	0.999921
NA	ENSMUSG00000088993	0	3.629	-0.0233215	0.110749	0.999921
Mpc1	ENSMUSG00000023861	2975.05	2778.95	0.0819559	0.110776	0.999921
A530072M11Rik	ENSMUSG00000085112	1.54799	5.92655	-0.0308476	0.111169	0.999921
NA	ENSMUSG00000095395	2.81289	6.83005	-0.0347533	0.111197	0.999921
Trappc4	ENSMUSG00000032112	358.711	404.657	-0.107077	0.111363	0.999921
Aldh1a1	ENSMUSG00000053279	549.007	482.484	0.108934	0.11142	0.999921
Mfap3l	ENSMUSG00000031647	296.863	337.64	-0.108149	0.111583	0.999921
Fkbp3	ENSMUSG00000020949	1384.06	1275.28	0.0920189	0.111585	0.999921
Gbp4	ENSMUSG00000079363	216.902	252.232	-0.109606	0.111768	0.999921
Baz1a	ENSMUSG00000035021	646.071	570.855	0.108926	0.111919	0.999921
Atp5h	ENSMUSG00000034566	19616.2	18528.1	0.0722649	0.111967	0.999921
Acer2	ENSMUSG00000038007	455.353	393.301	0.109028	0.112001	0.999921
NA	ENSMUSG00000086925	164.104	137.213	0.108142	0.112045	0.999921
Nedd8	ENSMUSG00000010376	1244.67	1144.78	0.0923422	0.112062	0.999921
NA	ENSMUSG00000097879	332.453	385.52	-0.109021	0.112319	0.999921
NA	ENSMUSG00000065642	11.941	5.34774	0.0446107	0.112321	0.999921
NA	ENSMUSG00000082196	2.81289	0	0.0204715	0.112346	0.999921
Enah	ENSMUSG00000022995	2156.86	2392.17	-0.100465	0.112413	0.999921
Krt7	ENSMUSG00000023039	24.0498	14.867	0.0639459	0.112457	0.999921
Calr3	ENSMUSG00000019732	263.261	226.712	0.109371	0.112536	0.999921
NA	ENSMUSG00000098281	610.86	547.108	0.1042	0.112541	0.999921
Nqo1	ENSMUSG00000003849	364.578	316.549	0.109319	0.112668	0.999921
Fxr1	ENSMUSG00000027680	4347.85	4082.03	0.0775442	0.112892	0.999921
Ahr	ENSMUSG00000019256	180.695	219.525	-0.107892	0.112919	0.999921
NA	ENSMUSG00000067389	8.77254	17.9658	-0.0522388	0.113191	0.999921
Adal	ENSMUSG00000027259	324.756	284.343	0.108273	0.113219	0.999921
NA	ENSMUSG00000065089	24.1138	35.1239	-0.0723856	0.113223	0.999921
NA	ENSMUSG00000092074	261.516	226.092	0.10904	0.113505	0.999921
Phc1	ENSMUSG00000040669	110.132	135.332	-0.104878	0.113653	0.999921
1110032F04Rik	ENSMUSG00000046999	6.10197	12.3067	-0.0461124	0.113791	0.999921
Zfp641	ENSMUSG00000022987	208.623	243.046	-0.108976	0.113847	0.999921
Nrcam	ENSMUSG00000020598	11.5372	6.06442	0.0444498	0.113961	0.999921
NA	ENSMUSG00000082305	12.7594	21.279	-0.0596367	0.114008	0.999921
Fbxw7	ENSMUSG00000028086	2595.42	2421.13	0.0826126	0.114419	0.999921
Nbl1	ENSMUSG00000041120	377.299	426.505	-0.106822	0.11445	0.999921
Esf1	ENSMUSG00000045624	590.815	530.673	0.103236	0.114462	0.999921
NA	ENSMUSG00000081340	8.19742	3.17023	0.0371025	0.1147	0.999921
Arhgap31	ENSMUSG00000022799	2383.14	2566.67	-0.0862032	0.114788	0.999921
Acsl1	ENSMUSG00000018796	25486.9	23869.9	0.0807797	0.11487	0.999921
Casp8ap2	ENSMUSG00000028282	644.104	581.404	0.100974	0.114921	0.999921
Igsf9b	ENSMUSG00000034275	99.1161	121.74	-0.103692	0.114978	0.999921
Frmd6	ENSMUSG00000048285	1386.11	1534.14	-0.0987076	0.114999	0.999921
Abcb8	ENSMUSG00000028973	1523.95	1653.05	-0.0900614	0.115026	0.999921
Cacna1g	ENSMUSG00000020866	1157.71	1276.83	-0.0987219	0.115187	0.999921
Cenpi	ENSMUSG00000031262	63.4286	45.5676	0.082229	0.115414	0.999921
Itgbl1	ENSMUSG00000032925	216.983	183.064	0.105747	0.115477	0.999921
Mir15a	ENSMUSG00000093007	22.5031	13.7187	0.0601253	0.115503	0.999921
Slitrk5	ENSMUSG00000033214	1.95035	0	0.0162938	0.115552	0.999921
NA	ENSMUSG00000050974	184.547	151.621	0.106257	0.115836	0.999921
NA	ENSMUSG00000080977	1490.95	1364.02	0.0944319	0.115855	0.999921
Cep290	ENSMUSG00000019971	380.251	334.824	0.107298	0.115889	0.999921
Fabp7	ENSMUSG00000019874	20.8436	12.5699	0.0574506	0.11605	0.999921
Rtn2	ENSMUSG00000030401	1253.82	1138.61	0.0993026	0.116147	0.999921
Lcp1	ENSMUSG00000021998	486.607	544.038	-0.103832	0.116213	0.999921
Mtfr1l	ENSMUSG00000046671	3492.86	3742.76	-0.0816659	0.116221	0.999921
Thoc6	ENSMUSG00000041319	188.996	224.665	-0.107688	0.116271	0.999921
Gsta3	ENSMUSG00000025934	56.6809	40.3737	0.0848176	0.116387	0.999921
Arhgap27	ENSMUSG00000034255	380.878	337.123	0.106151	0.116395	0.999921
NA	ENSMUSG00000080875	167.579	197.752	-0.107393	0.116431	0.999921
Dnmt3aos	ENSMUSG00000073242	9.02243	16.3031	-0.052953	0.11648	0.999921
Ccdc11	ENSMUSG00000035394	7.94108	0	0.0340774	0.116624	0.999921
Cetn3	ENSMUSG00000021537	660.316	596.252	0.100998	0.116643	0.999921
Pkn1	ENSMUSG00000057672	1028.52	1117.81	-0.0918293	0.11665	0.999921
6530409C15Rik	ENSMUSG00000043340	28.6452	41.1114	-0.0761445	0.11669	0.999921
Mmp25	ENSMUSG00000023903	6.77945	1.74464	0.0321389	0.116809	0.999921
Ptgis	ENSMUSG00000017969	409.431	465.516	-0.106863	0.1169	0.999921
Hamp	ENSMUSG00000050440	0	6.06442	-0.0301357	0.116905	0.999921
NA	ENSMUSG00000086583	3928.57	3669.58	0.0818242	0.116924	0.999921
Panx1	ENSMUSG00000031934	53.2955	69.1697	-0.0900443	0.117403	0.999921
NA	ENSMUSG00000085049	2.23259	6.44441	-0.0324816	0.117414	0.999921
Wnk4	ENSMUSG00000035112	83.8811	65.575	0.093982	0.117525	0.999921
NA	ENSMUSG00000089673	2.23259	6.38418	-0.0323859	0.117582	0.999921
Arhgef40	ENSMUSG00000004562	1283.71	1393.2	-0.0910601	0.117582	0.999921
NA	ENSMUSG00000059159	216.98	185.632	0.10763	0.117726	0.999921
Serpinh1	ENSMUSG00000070436	10799.4	11723.2	-0.0888747	0.117906	0.999921
NA	ENSMUSG00000101795	52.8034	38.4349	0.0835103	0.118186	0.999921
Igfbp3	ENSMUSG00000020427	709.928	629.215	0.106092	0.118422	0.999921
Eif3e	ENSMUSG00000022336	2258.55	2105.67	0.0829601	0.118479	0.999921
Wfs1	ENSMUSG00000039474	1156.23	1260.11	-0.0942656	0.118658	0.999921
Rnf17	ENSMUSG00000000365	4.70061	10.8058	-0.0411903	0.11871	0.999921
Dgcr8	ENSMUSG00000022718	560.027	624.042	-0.102001	0.118855	0.999921
NA	ENSMUSG00000083976	0	4.81334	-0.0265645	0.119417	0.999921
Cma1	ENSMUSG00000022225	10.8254	5.11493	0.0421599	0.119721	0.999921
NA	ENSMUSG00000092584	5.85104	1.85396	0.0307378	0.119779	0.999921
NA	ENSMUSG00000072852	69.8053	53.6993	0.091137	0.119886	0.999921
Mphosph8	ENSMUSG00000079184	579.824	513.829	0.104908	0.120032	0.999921
NA	ENSMUSG00000085280	0	4.46831	-0.0261713	0.120045	0.999921
Dlgap5	ENSMUSG00000037544	96.3924	73.1455	0.0897046	0.120221	0.999921
Atp8a2	ENSMUSG00000021983	157.554	185.637	-0.10631	0.120328	0.999921
Spc25	ENSMUSG00000005233	78.6086	60.5969	0.0912065	0.120679	0.999921
NA	ENSMUSG00000097108	5.38086	1.61958	0.0292537	0.120785	0.999921
Fbxo31	ENSMUSG00000052934	1342.23	1206.29	0.103718	0.120828	0.999921
NA	ENSMUSG00000081016	0	2.04055	-0.0155719	0.12087	0.999921
Dhrs3	ENSMUSG00000066026	1003.42	921.721	0.0925743	0.121087	0.999921
Fzd1	ENSMUSG00000044674	302.098	343.838	-0.105944	0.121135	0.999921
Itgb3	ENSMUSG00000020689	191.333	227.957	-0.101999	0.12156	0.999921
Stom	ENSMUSG00000026880	1646.34	1518.06	0.090297	0.121665	0.999921
Adm	ENSMUSG00000030790	157.139	131.566	0.104312	0.121872	0.999921
NA	ENSMUSG00000060559	9.53909	16.711	-0.0517683	0.121908	0.999921
Fgf7	ENSMUSG00000027208	4.33753	11.2594	-0.0407841	0.121908	0.999921
NA	ENSMUSG00000080718	2.16877	0	0.0217052	0.12191	0.999921
Znrf1	ENSMUSG00000033545	954.58	1044.51	-0.0949599	0.121969	0.999921
Ccdc91	ENSMUSG00000030301	420.74	375.01	0.103408	0.121974	0.999921
NA	ENSMUSG00000078180	289.256	245.94	0.106554	0.121999	0.999921
NA	ENSMUSG00000082036	3.54401	9.77711	-0.0384368	0.122068	0.999921
NA	ENSMUSG00000096255	394.256	349.807	0.104155	0.122266	0.999921
Ppp1r11	ENSMUSG00000036398	721.777	657.494	0.0963134	0.122496	0.999921
Atg4d	ENSMUSG00000002820	849.082	933.98	-0.0971178	0.122578	0.999921
Tmed5	ENSMUSG00000063406	1007.39	919.872	0.0954755	0.122653	0.999921
Rpp30	ENSMUSG00000024800	165.523	194.599	-0.10586	0.122823	0.999921
E2f8	ENSMUSG00000046179	43.5768	29.56	0.0749993	0.122863	0.999921
Pstpip1	ENSMUSG00000032322	34.4858	48.115	-0.0795097	0.122988	0.999921
NA	ENSMUSG00000095596	0	1.85396	-0.0153871	0.123142	0.999921
Ankrd1	ENSMUSG00000024803	11015.6	12971	-0.104908	0.12332	0.999921
Birc3	ENSMUSG00000032000	216.578	251.775	-0.106198	0.123328	0.999921
Myl2	ENSMUSG00000013936	137741	130604	0.0679666	0.123704	0.999921
Nmt2	ENSMUSG00000026643	617.434	682.365	-0.0983073	0.123771	0.999921
Cenpe	ENSMUSG00000045328	297.977	205.749	0.0723941	0.124114	0.999921
Tprn	ENSMUSG00000048707	96.529	74.4829	0.0949231	0.124134	0.999921
Rrp36	ENSMUSG00000023971	201.185	233.201	-0.105883	0.12435	0.999921
Btg2	ENSMUSG00000020423	980.918	871.702	0.102501	0.124618	0.999921
Shc4	ENSMUSG00000035109	9.82913	18.289	-0.0529022	0.124848	0.999921
Ech1	ENSMUSG00000053898	14821.3	13816.1	0.0829256	0.124866	0.999921
Cd24a	ENSMUSG00000047139	204.339	169.701	0.102382	0.124946	0.999921
NA	ENSMUSG00000091426	11.9062	19.6848	-0.0560039	0.125142	0.999921
Sgol2	ENSMUSG00000026039	102.979	82.1462	0.0949618	0.125202	0.999921
2310022A10Rik	ENSMUSG00000049643	537.467	599.098	-0.100448	0.125209	0.999921
ND4L	ENSMUSG00000065947	3089.72	2804.75	0.100511	0.125243	0.999921
Fbxl22	ENSMUSG00000050503	1992.26	2148.57	-0.0859996	0.125253	0.999921
NA	ENSMUSG00000098104	11.5927	5.76068	0.0438146	0.125283	0.999921
NA	ENSMUSG00000090329	4.20189	8.66231	-0.0378683	0.125322	0.999921
Ankdd1b	ENSMUSG00000047117	41.5587	29.2455	0.0766783	0.125447	0.999921
Magt1	ENSMUSG00000031232	1418.61	1537.31	-0.0895173	0.12573	0.999921
Rad17	ENSMUSG00000021635	656.609	593.649	0.0982837	0.125755	0.999921
NA	ENSMUSG00000097405	15.7087	24.9864	-0.0607076	0.125996	0.999921
Sptssa	ENSMUSG00000044408	593.653	653.235	-0.0966168	0.126175	0.999921
Cables2	ENSMUSG00000038990	462.572	524.995	-0.103354	0.126207	0.999921
Fam43a	ENSMUSG00000046546	667.157	735.458	-0.0970131	0.126229	0.999921
Pik3r4	ENSMUSG00000032571	644.685	709.667	-0.096395	0.126246	0.999921
Slc25a31	ENSMUSG00000069041	6.63517	14.8317	-0.0447349	0.126295	0.999921
Spin4	ENSMUSG00000071722	139.077	115.818	0.102485	0.126331	0.999921
Nrip2	ENSMUSG00000001520	125.597	152.303	-0.101886	0.126464	0.999921
NA	ENSMUSG00000089643	0	1.85396	-0.01512	0.126471	0.999921
NA	ENSMUSG00000090364	0	1.85396	-0.01512	0.126471	0.999921
NA	ENSMUSG00000093424	7.05092	2.67387	0.0335044	0.126507	0.999921
Rpn1	ENSMUSG00000030062	1840.69	1989.98	-0.0872134	0.126507	0.999921
Brd8	ENSMUSG00000003778	1067.47	982.56	0.0903806	0.126554	0.999921
Lss	ENSMUSG00000033105	77.482	96.733	-0.0947076	0.126597	0.999921
Mastl	ENSMUSG00000026779	100.956	78.2761	0.0903299	0.127005	0.999921
Armc9	ENSMUSG00000062590	87.74	107.819	-0.0977905	0.127183	0.999921
NA	ENSMUSG00000084830	1903.45	1752.29	0.090002	0.127188	0.999921
NA	ENSMUSG00000096596	82.7019	64.2946	0.0912051	0.127284	0.999921
Itga7	ENSMUSG00000025348	4730.68	5096.77	-0.0842855	0.12755	0.999921
NA	ENSMUSG00000067736	3221.96	2931.15	0.0993602	0.127785	0.999921
Gdpd3	ENSMUSG00000030703	508.98	578.906	-0.103271	0.127837	0.999921
NA	ENSMUSG00000047168	5.62577	1.85396	0.029798	0.127928	0.999921
Ctps	ENSMUSG00000028633	1476.03	1595.81	-0.087994	0.128033	0.999921
NA	ENSMUSG00000075268	988.673	1086	-0.0943069	0.128056	0.999921
Dusp2	ENSMUSG00000027368	7.73995	14.7018	-0.0482161	0.128071	0.999921
Tfpi	ENSMUSG00000027082	2844.34	2661.22	0.0794987	0.128163	0.999921
Ppp6r1	ENSMUSG00000052296	2142.95	2294.39	-0.0809083	0.12817	0.999921
Fam81a	ENSMUSG00000032224	420.255	375.018	0.101693	0.128245	0.999921
Stmn1	ENSMUSG00000028832	486.465	422.909	0.104151	0.128736	0.999921
Igf1r	ENSMUSG00000005533	599.63	678.212	-0.10235	0.129119	0.999921
G2e3	ENSMUSG00000035293	459.668	412.059	0.100491	0.129227	0.999921
Gm7008	ENSMUSG00000035983	0	4.30266	-0.0233806	0.129262	0.999921
Man1b1	ENSMUSG00000036646	756.457	828.581	-0.0939752	0.129303	0.999921
Edrf1	ENSMUSG00000039990	594.869	657.428	-0.098361	0.129305	0.999921
Tvp23a	ENSMUSG00000050908	12.2905	20.3884	-0.0567958	0.129487	0.999921
Lnx1	ENSMUSG00000029228	20.7356	30.6836	-0.0677793	0.129551	0.999921
Mdga2	ENSMUSG00000034912	22.6318	33.2564	-0.0692687	0.129583	0.999921
Gamt	ENSMUSG00000020150	93.2222	114.989	-0.0981857	0.129733	0.999921
NA	ENSMUSG00000082491	83.566	66.1187	0.0931421	0.129784	0.999921
Pik3c2g	ENSMUSG00000030228	2.81289	0	0.0190605	0.129792	0.999921
NA	ENSMUSG00000058838	467.025	417.776	0.100628	0.129812	0.999921
Mfhas1	ENSMUSG00000070056	1405.09	1516.65	-0.0866519	0.129922	0.999921
Tiprl	ENSMUSG00000040843	608.871	670.924	-0.0966613	0.130117	0.999921
Tbc1d7	ENSMUSG00000021368	294.714	257.748	0.104002	0.130131	0.999921
Slc15a2	ENSMUSG00000022899	563.903	638.242	-0.102698	0.130286	0.999921
Atf7ip	ENSMUSG00000030213	1854.43	1995.15	-0.0837249	0.130542	0.999921
Pomc	ENSMUSG00000020660	4.70061	1.28546	0.0264644	0.130609	0.999921
C1galt1c1	ENSMUSG00000048970	242.935	210.273	0.104179	0.13062	0.999921
Fam189a2	ENSMUSG00000071604	1126.59	1220.35	-0.0888057	0.130705	0.999921
Mapk8ip1	ENSMUSG00000027223	226.423	259.491	-0.103907	0.131115	0.999921
Vmp1	ENSMUSG00000018171	829.206	909.344	-0.0944382	0.131115	0.999921
Mreg	ENSMUSG00000039395	381.546	339.711	0.101667	0.131222	0.999921
NA	ENSMUSG00000064637	2.92552	7.05052	-0.0334754	0.131266	0.999921
NA	ENSMUSG00000078965	4682.91	4320.15	0.0902786	0.131274	0.999921
Cenpf	ENSMUSG00000026605	703.409	503.995	0.0754182	0.131468	0.999921
Gsg1l	ENSMUSG00000046182	131.353	156.404	-0.102035	0.131588	0.999921
NA	ENSMUSG00000101009	9.0527	3.99423	0.0378409	0.131776	0.999921
Nrbp2	ENSMUSG00000075590	422.639	474.316	-0.100887	0.131777	0.999921
NA	ENSMUSG00000062328	5420.16	5088.99	0.0768039	0.131978	0.999921
NA	ENSMUSG00000096755	7.73995	3.23917	0.034881	0.131984	0.999921
Mdga1	ENSMUSG00000043557	306.2	346.48	-0.102649	0.132008	0.999921
Ptms	ENSMUSG00000030122	1806.31	1654.81	0.0932427	0.132014	0.999921
Lysmd3	ENSMUSG00000035840	553.863	499.353	0.0987013	0.132056	0.999921
NA	ENSMUSG00000084170	4.70061	0	0.0258028	0.132148	0.999921
Qrich2	ENSMUSG00000070331	3.94091	1.28546	0.0255507	0.132529	0.999921
Cldn3	ENSMUSG00000070473	2.23259	0	0.018449	0.132627	0.999921
NA	ENSMUSG00000096850	7.94108	13.8841	-0.0457577	0.132644	0.999921
Dnttip2	ENSMUSG00000039756	837.041	759.74	0.0961735	0.132722	0.999921
Cox7c	ENSMUSG00000017778	11124.9	10534.8	0.0687002	0.132899	0.999921
Ppfibp1	ENSMUSG00000016487	1984.45	1841.14	0.0844358	0.133032	0.999921
Anapc13	ENSMUSG00000035048	777.02	708.869	0.094226	0.133067	0.999921
Rab33a	ENSMUSG00000031104	4.21933	1.28546	0.0257127	0.133308	0.999921
NA	ENSMUSG00000077563	114.529	93.1911	0.0977559	0.133373	0.999921
Dhrs7c	ENSMUSG00000033044	3713.21	4008.04	-0.0842149	0.13358	0.999921
Crb3	ENSMUSG00000044279	5.70285	11.4946	-0.042542	0.133799	0.999921
NA	ENSMUSG00000063902	399.382	356.217	0.100688	0.133848	0.999921
Slc23a3	ENSMUSG00000026205	1.95035	6.12164	-0.030155	0.133972	0.999921
Higd1b	ENSMUSG00000020928	212.005	248.285	-0.103017	0.134019	0.999921
Zfyve20	ENSMUSG00000014550	518.36	572.928	-0.0972862	0.134076	0.999921
Zfp217	ENSMUSG00000052056	446.328	496.723	-0.0987072	0.134151	0.999921
G630090E17Rik	ENSMUSG00000071335	63.7533	80.9359	-0.0915515	0.13422	0.999921
Sdf2l1	ENSMUSG00000022769	117.018	143.156	-0.0990063	0.134355	0.999921
NA	ENSMUSG00000088332	1.95035	0	0.0147607	0.134419	0.999921
Megf10	ENSMUSG00000024593	65.84	83.075	-0.0921485	0.13444	0.999921
Inpp5j	ENSMUSG00000034570	203.941	235.907	-0.103062	0.134694	0.999921
NA	ENSMUSG00000087299	0	0	0.0147144	0.134726	0.999921
NA	ENSMUSG00000095675	82.3004	64.2946	0.0892435	0.134937	0.999921
Xirp1	ENSMUSG00000079243	5824.05	6412.63	-0.0938822	0.134968	0.999921
Sema3a	ENSMUSG00000028883	110.291	89.2173	0.095854	0.13499	0.999921
Iqgap1	ENSMUSG00000030536	3301.41	3530.07	-0.078618	0.135004	0.999921
Rnf149	ENSMUSG00000048234	137.549	164.707	-0.100668	0.135217	0.999921
Myl12b	ENSMUSG00000034868	2395.93	2236.9	0.0801878	0.135538	0.999921
NA	ENSMUSG00000080303	7.37185	2.94298	0.0335958	0.135804	0.999921
NA	ENSMUSG00000078866	1498.05	1378.76	0.0886839	0.135848	0.999921
Ptpra	ENSMUSG00000027303	997.581	918.132	0.0893518	0.135866	0.999921
A930006K02Rik	ENSMUSG00000084866	10.8727	5.34774	0.0412031	0.135965	0.999921
NA	ENSMUSG00000082964	2.45728	0	0.0184503	0.136039	0.999921
NA	ENSMUSG00000083693	20.1893	12.5204	0.0546447	0.136047	0.999921
Xlr	ENSMUSG00000054626	38.8985	51.9109	-0.0802648	0.136144	0.999921
Cep55	ENSMUSG00000024989	97.1681	77.0697	0.083303	0.136173	0.999921
Egr3	ENSMUSG00000033730	6.77945	12.411	-0.0439488	0.136289	0.999921
NA	ENSMUSG00000097621	3.33504	0	0.021477	0.136299	0.999921
Iqsec3	ENSMUSG00000040797	71.1304	90.0583	-0.0924061	0.136337	0.999921
NA	ENSMUSG00000081783	21.3132	12.831	0.0552287	0.136406	0.999921
D16Ertd472e	ENSMUSG00000022864	109.73	132.499	-0.0989883	0.136524	0.999921
NA	ENSMUSG00000024437	62.7043	79.4797	-0.0890058	0.136682	0.999921
H2-Oa	ENSMUSG00000024334	1.77201	0	0.0145869	0.136714	0.999921
Tank	ENSMUSG00000064289	614.038	554.205	0.0978528	0.136733	0.999921
NA	ENSMUSG00000084224	214.364	179.82	0.101402	0.136841	0.999921
Gm3739	ENSMUSG00000091472	59.0259	75.5829	-0.0889537	0.136869	0.999921
NA	ENSMUSG00000066553	2104.58	1960.82	0.0822898	0.137125	0.999921
NA	ENSMUSG00000078915	161.391	190.023	-0.101419	0.137256	0.999921
C430042M11Rik	ENSMUSG00000097254	0	0	0.0145183	0.137375	0.999921
NA	ENSMUSG00000062582	265.406	231.557	0.10218	0.137741	0.999921
Cpeb2	ENSMUSG00000039782	501.64	566.725	-0.100306	0.137862	0.999921
NA	ENSMUSG00000094281	5.79635	1.85396	0.0291224	0.13789	0.999921
NA	ENSMUSG00000088134	0	2.33584	-0.0178601	0.138063	0.999921
Frem2	ENSMUSG00000037016	3340.32	3555.37	-0.0753252	0.138088	0.999921
NA	ENSMUSG00000064758	7.27969	3.17023	0.0334997	0.138192	0.999921
NA	ENSMUSG00000097377	4.27079	10.1343	-0.0383362	0.138221	0.999921
NA	ENSMUSG00000082420	27.0233	39.1616	-0.0699004	0.138227	0.999921
Ppl	ENSMUSG00000039457	79.8749	62.9811	0.0891511	0.138322	0.999921
NA	ENSMUSG00000101452	82.69	65.4108	0.0897352	0.138524	0.999921
Myo18a	ENSMUSG00000000631	4167.39	4457.24	-0.0781343	0.138589	0.999921
Irs2	ENSMUSG00000038894	420.362	307.007	0.0716814	0.138607	0.999921
NA	ENSMUSG00000089706	76.8191	95.5337	-0.0931521	0.138687	0.999921
NA	ENSMUSG00000084033	47.8223	34.1636	0.0757526	0.13878	0.999921
NA	ENSMUSG00000080723	3.59257	8.57654	-0.0358425	0.13894	0.999921
Fam92b	ENSMUSG00000042269	1.77201	0	0.0144203	0.138993	0.999921
Pomt1	ENSMUSG00000039254	259.602	296.349	-0.10189	0.139026	0.999921
Ivns1abp	ENSMUSG00000023150	21638	20242.6	0.0780765	0.139093	0.999921
Ptch2	ENSMUSG00000028681	38.9573	52.9259	-0.0784187	0.139109	0.999921
Inppl1	ENSMUSG00000032737	2850.59	3037.87	-0.0760698	0.139139	0.999921
Trpc6	ENSMUSG00000031997	48.0348	63.0838	-0.0835729	0.139224	0.999921
4931406C07Rik	ENSMUSG00000031938	75.243	94.0554	-0.0920575	0.139228	0.999921
Myo6	ENSMUSG00000033577	1070.3	1184.1	-0.0955297	0.139423	0.999921
Ndufaf6	ENSMUSG00000050323	243.106	277.174	-0.101512	0.139709	0.999921
Nubp1	ENSMUSG00000022503	84.5181	103.941	-0.0944298	0.139795	0.999921
Mroh7	ENSMUSG00000047502	11.6385	5.96659	0.0419261	0.139796	0.999921
NA	ENSMUSG00000094708	970.417	1056.18	-0.0898453	0.139844	0.999921
NA	ENSMUSG00000093880	31.1649	42.9484	-0.0747241	0.140025	0.999921
NA	ENSMUSG00000100594	8.11377	13.9825	-0.0462923	0.140079	0.999921
Phospho2	ENSMUSG00000027088	773.699	706.497	0.0920997	0.140093	0.999921
NA	ENSMUSG00000097028	1.77201	0	0.0143393	0.140116	0.999921
Bbs7	ENSMUSG00000037325	175.945	148.429	0.0999044	0.140515	0.999921
Gal3st2	ENSMUSG00000094651	3.46859	8.04356	-0.0348459	0.140572	0.999921
NA	ENSMUSG00000023984	13.9462	22.0687	-0.0576521	0.140638	0.999921
Tmem8c	ENSMUSG00000009214	1.77201	0	0.0142998	0.140668	0.999921
Esm1	ENSMUSG00000042379	27.6034	41.1214	-0.0661142	0.14081	0.999921
NA	ENSMUSG00000080885	1855.43	1719	0.0853239	0.14089	0.999921
Mynn	ENSMUSG00000037730	524.29	474.696	0.0956392	0.140928	0.999921
Setd6	ENSMUSG00000031671	197.617	168.716	0.100869	0.140948	0.999921
NA	ENSMUSG00000086879	0	3.17023	-0.020713	0.141091	0.999921
Hmces	ENSMUSG00000030060	157.671	132.394	0.099016	0.141104	0.999921
Scn4b	ENSMUSG00000046480	213.783	180.261	0.0993049	0.141107	0.999921
Dusp8	ENSMUSG00000037887	684.465	774.205	-0.0998049	0.141135	0.999921
Pde4d	ENSMUSG00000021699	1016.41	931.2	0.0907059	0.141193	0.999921
Kcnu1	ENSMUSG00000031576	2.40498	0	0.0181183	0.141228	0.999921
NA	ENSMUSG00000083004	23.3124	15.2327	0.0576755	0.141248	0.999921
NA	ENSMUSG00000074506	348.06	308.78	0.100003	0.141294	0.999921
Pdk2	ENSMUSG00000038967	2335.25	2170.83	0.0838554	0.141295	0.999921
Spo11	ENSMUSG00000005883	2.23259	0	0.0178024	0.141343	0.999921
Abcc1	ENSMUSG00000023088	1886.73	2044.06	-0.0856748	0.141562	0.999921
NA	ENSMUSG00000098732	0	2.76945	-0.0203721	0.141686	0.999921
Sf3b2	ENSMUSG00000024853	3283.88	3084.32	0.0753678	0.141836	0.999921
Rai1	ENSMUSG00000062115	560.762	623.386	-0.0968785	0.141877	0.999921
NA	ENSMUSG00000098001	5.9312	11.6402	-0.041734	0.141959	0.999921
Axl	ENSMUSG00000002602	3120.81	3345.46	-0.0818933	0.14231	0.999921
S1pr5	ENSMUSG00000045087	18.8304	10.842	0.0522198	0.142406	0.999921
Aprt	ENSMUSG00000006589	242.247	276.81	-0.100974	0.142432	0.999921
NA	ENSMUSG00000087312	6.93717	17.3764	-0.0442281	0.142509	0.999921
Pcbp4	ENSMUSG00000023495	877.19	955.416	-0.0904704	0.142631	0.999921
Arhgef12	ENSMUSG00000059495	9814.61	10364.3	-0.068315	0.142665	0.999921
Cdkn2c	ENSMUSG00000028551	290.738	249.06	0.10082	0.142864	0.999921
NA	ENSMUSG00000100702	1.54799	0	0.0141355	0.142932	0.999921
H2afx	ENSMUSG00000049932	299.619	258.454	0.0999583	0.143109	0.999921
Fam53b	ENSMUSG00000030956	710.995	786.66	-0.0952439	0.143322	0.999921
1810011O10Rik	ENSMUSG00000056313	1650.95	1484.49	0.0958848	0.14347	0.999921
Tcf7	ENSMUSG00000000782	12.2638	20.368	-0.0540177	0.14371	0.999921
Gdi2	ENSMUSG00000021218	5336.3	5042.76	0.0701466	0.143768	0.999921
NA	ENSMUSG00000046958	0	0	-0.0138573	0.143774	0.999921
NA	ENSMUSG00000070167	68.016	52.8004	0.0845397	0.1438	0.999921
1110008L16Rik	ENSMUSG00000021023	165.918	139.264	0.0985894	0.143813	0.999921
NA	ENSMUSG00000085401	155.067	182.982	-0.0997344	0.143843	0.999921
Atp2b2	ENSMUSG00000030302	9.352	16.2012	-0.047239	0.143909	0.999921
Klhl5	ENSMUSG00000054920	375.043	419.716	-0.0981563	0.14392	0.999921
Gdf2	ENSMUSG00000072625	0	3.17023	-0.0199195	0.143938	0.999921
NA	ENSMUSG00000090873	17.3275	26.3611	-0.0612023	0.144018	0.999921
Rnaseh2c	ENSMUSG00000024925	119.206	143.172	-0.0971088	0.144187	0.999921
Mtss1l	ENSMUSG00000033763	409.978	366.717	0.0985126	0.144317	0.999921
Rab2b	ENSMUSG00000022159	176.489	149.397	0.0991771	0.144363	0.999921
NA	ENSMUSG00000066389	7.42269	2.33584	0.0318549	0.144466	0.999921
H13	ENSMUSG00000019188	660.399	722.937	-0.0918004	0.144476	0.999921
NA	ENSMUSG00000069273	582.594	424.895	0.0753148	0.144559	0.999921
Adam5	ENSMUSG00000031554	6.15954	2.12225	0.0297921	0.144923	0.999921
Myo1h	ENSMUSG00000066952	7.37185	14.867	-0.0453017	0.144933	0.999921
Etfdh	ENSMUSG00000027809	15833.2	14986.7	0.0684463	0.145031	0.999921
Afap1l2	ENSMUSG00000025083	317.507	357.94	-0.0993887	0.145089	0.999921
Slc3a1	ENSMUSG00000024131	4.64397	1.47149	0.0262986	0.145103	0.999921
Rpl14	ENSMUSG00000025794	4304.41	4038.82	0.0764966	0.14513	0.999921
NA	ENSMUSG00000083483	121.686	100.965	0.0958136	0.145236	0.999921
Cdk2ap2	ENSMUSG00000024856	273.247	313.338	-0.10022	0.145263	0.999921
Kif6	ENSMUSG00000023999	96.0045	76.9281	0.0916218	0.14532	0.999921
Cenpq	ENSMUSG00000023919	144.284	117.612	0.0956673	0.145427	0.999921
4921531C22Rik	ENSMUSG00000085704	88.6948	70.7403	0.0903992	0.145623	0.999921
Gck	ENSMUSG00000041798	246.321	291.783	-0.0991992	0.145789	0.999921
Tln2	ENSMUSG00000052698	4020.56	4274.7	-0.0744404	0.145801	0.999921
NA	ENSMUSG00000065343	1.66752	6.1963	-0.028738	0.145865	0.999921
NA	ENSMUSG00000084838	921.984	842.428	0.0928646	0.14614	0.999921
Wars	ENSMUSG00000021266	862.898	937.856	-0.089255	0.146152	0.999921
Adrm1	ENSMUSG00000039041	1057.32	976.624	0.0863768	0.146356	0.999921
NA	ENSMUSG00000065494	1.95035	6.06442	-0.0290673	0.146507	0.999921
Tenc1	ENSMUSG00000037003	2005.04	1863.7	0.083468	0.146698	0.999921
Zfp935	ENSMUSG00000055228	123.626	147.367	-0.0975842	0.146727	0.999921
Yeats2	ENSMUSG00000041215	643.262	704.21	-0.0921463	0.146735	0.999921
D630033O11Rik	ENSMUSG00000095385	12.4879	20.2806	-0.0542155	0.147314	0.999921
2310001H17Rik	ENSMUSG00000097354	19.2799	28.7264	-0.0629709	0.147357	0.999921
Cyth4	ENSMUSG00000018008	169.497	197.53	-0.098935	0.147443	0.999921
Gpr83	ENSMUSG00000031932	3.46859	0	0.0204093	0.147469	0.999921
Gfra1	ENSMUSG00000025089	167.274	141.788	0.096878	0.147531	0.999921
LOC102636154	ENSMUSG00000086914	15.8969	8.71856	0.047208	0.147589	0.999921
Large	ENSMUSG00000004383	1349.83	1454.95	-0.0830684	0.147659	0.999921
NA	ENSMUSG00000081978	6.30284	12.1529	-0.0423371	0.147763	0.999921
Nr4a1	ENSMUSG00000023034	394.888	271.847	0.0559298	0.14787	0.999921
Ly6g6d	ENSMUSG00000073413	5.11135	1.61958	0.0267472	0.148013	0.999921
Egln2	ENSMUSG00000058709	929.67	857.013	0.0876622	0.148018	0.999921
Per3	ENSMUSG00000028957	703.487	799.332	-0.0984127	0.148128	0.999921
Poc5	ENSMUSG00000021671	336.415	379.111	-0.0983197	0.148316	0.999921
Kazn	ENSMUSG00000040606	116.123	140.379	-0.0961479	0.148348	0.999921
Manba	ENSMUSG00000028164	467.103	515.495	-0.0941751	0.148557	0.999921
NA	ENSMUSG00000086688	68.1044	53.2271	0.0835654	0.148673	0.999921
Coa5	ENSMUSG00000026112	2687.97	2877.7	-0.0787796	0.14894	0.999921
Fam171b	ENSMUSG00000048388	78.9612	62.4075	0.0874192	0.149071	0.999921
NA	ENSMUSG00000098836	2.92552	6.63479	-0.0313637	0.149262	0.999921
Scn11a	ENSMUSG00000034115	0	2.33584	-0.0172629	0.149349	0.999921
Rras2	ENSMUSG00000055723	1600.12	1714.96	-0.0798686	0.149518	0.999921
Tnni3	ENSMUSG00000035458	62261.5	59242.6	0.0634689	0.149669	0.999921
Ramp2	ENSMUSG00000001240	1177.49	1076.18	0.0914183	0.149692	0.999921
Lpar6	ENSMUSG00000033446	346.519	389.971	-0.0980201	0.149936	0.999921
Rab34	ENSMUSG00000002059	198.922	231.56	-0.0989272	0.150053	0.999921
Oaf	ENSMUSG00000032014	437.665	495.238	-0.0979818	0.150087	0.999921
Bend4	ENSMUSG00000092060	111.75	90.8067	0.0927441	0.150131	0.999921
Ier3ip1	ENSMUSG00000090000	362.969	322.413	0.0982487	0.150142	0.999921
NA	ENSMUSG00000097474	5.79635	12.4568	-0.0411881	0.150173	0.999921
Cd200	ENSMUSG00000022661	410.624	477.87	-0.0990682	0.150616	0.999921
NA	ENSMUSG00000097906	402.058	359.599	0.0969119	0.150659	0.999921
Fam179a	ENSMUSG00000045761	42.4213	56.1088	-0.0784943	0.150669	0.999921
NA	ENSMUSG00000082615	0	5.38463	-0.0264574	0.150725	0.999921
Fzd5	ENSMUSG00000045005	160.637	191.744	-0.0973146	0.150787	0.999921
NA	ENSMUSG00000045813	4.46518	0	0.024103	0.15079	0.999921
NA	ENSMUSG00000100313	38.7595	51.2506	-0.0762878	0.150794	0.999921
Pofut1	ENSMUSG00000046020	652.779	713.249	-0.0902777	0.150845	0.999921
Trim72	ENSMUSG00000042828	5717.96	6153.56	-0.0816262	0.150915	0.999921
NA	ENSMUSG00000091905	377.055	335.56	0.0980757	0.151117	0.999921
NA	ENSMUSG00000083340	10.9865	17.7931	-0.0499965	0.151147	0.999921
Acadl	ENSMUSG00000026003	14091.1	13317.6	0.0696195	0.151167	0.999921
Mrpl40	ENSMUSG00000022706	595.651	540.742	0.0937472	0.151208	0.999921
Tgfbr3	ENSMUSG00000029287	1301.09	1201.5	0.0877067	0.151301	0.999921
NA	ENSMUSG00000086905	18.592	27.8323	-0.0614306	0.151405	0.999921
Krr1	ENSMUSG00000063334	597.546	543.599	0.0922218	0.151442	0.999921
Mmp15	ENSMUSG00000031790	2972.97	3160.82	-0.0737253	0.151467	0.999921
NA	ENSMUSG00000095427	553.502	619.719	-0.096574	0.151808	0.999921
NA	ENSMUSG00000095590	193.311	233.9	-0.096341	0.151913	0.999921
NA	ENSMUSG00000090551	12.8798	20.7227	-0.0540315	0.151932	0.999921
Sla2	ENSMUSG00000027636	8.77254	3.09815	0.0341116	0.15194	0.999921
NA	ENSMUSG00000077394	145.732	122.696	0.0959458	0.151949	0.999921
Psmc6	ENSMUSG00000021832	2335.13	2185.01	0.0778697	0.152127	0.999921
Cpne4	ENSMUSG00000032564	6.63517	2.33584	0.0303131	0.15216	0.999921
NA	ENSMUSG00000085586	89.7264	72.6217	0.0895162	0.152204	0.999921
Dcp2	ENSMUSG00000024472	959.997	1040.03	-0.0868324	0.152227	0.999921
Bcap29	ENSMUSG00000020650	322.797	282.701	0.098342	0.15234	0.999921
Rnf144b	ENSMUSG00000038068	433.21	387.124	0.0975553	0.152353	0.999921
Herpud1	ENSMUSG00000031770	2735.5	2545.19	0.0816525	0.152624	0.999921
NA	ENSMUSG00000091366	7.9898	3.70792	0.0341131	0.152806	0.999921
Comp	ENSMUSG00000031849	77.4086	96.0959	-0.0893926	0.152972	0.999921
Pif1	ENSMUSG00000041064	34.9247	23.6411	0.0578489	0.153109	0.999921
NA	ENSMUSG00000086644	1.22864	4.24451	-0.0240599	0.153121	0.999921
F7	ENSMUSG00000031443	6.77945	2.57093	0.0307122	0.153185	0.999921
3632451O06Rik	ENSMUSG00000036242	484.304	436.067	0.095087	0.153339	0.999921
NA	ENSMUSG00000084968	7.13691	1.85396	0.0298015	0.153345	0.999921
Gprc5a	ENSMUSG00000046733	28.199	18.7996	0.0613989	0.153408	0.999921
NA	ENSMUSG00000083826	59.7827	46.0588	0.0799424	0.153431	0.999921
NA	ENSMUSG00000093003	0	0	-0.0132159	0.15347	0.999921
NA	ENSMUSG00000092522	2.55568	0	0.0171594	0.153567	0.999921
Zfp644	ENSMUSG00000049606	3434.16	3231.78	0.0733768	0.153661	0.999921
Smarcd3	ENSMUSG00000028949	526.748	580.239	-0.0926444	0.153744	0.999921
Lgals3	ENSMUSG00000050335	34.7566	25.061	0.064022	0.15399	0.999921
Aftph	ENSMUSG00000049659	973.709	899.49	0.0851556	0.154018	0.999921
NA	ENSMUSG00000100691	143.292	119.09	0.0949162	0.154078	0.999921
Ptges3l	ENSMUSG00000097487	345.226	385.522	-0.0961096	0.154118	0.999921
Adamts17	ENSMUSG00000058145	697.879	764.143	-0.0908668	0.154345	0.999921
Dnajb12	ENSMUSG00000020109	634.581	572.452	0.0938252	0.154391	0.999921
NA	ENSMUSG00000093149	116.136	95.8061	0.0859224	0.154638	0.999921
Mettl7a1	ENSMUSG00000054619	471.263	424.03	0.0955006	0.154662	0.999921
Pcdh10	ENSMUSG00000049100	0	0	-0.0163913	0.154749	0.999921
Trpc3	ENSMUSG00000027716	533.831	588.092	-0.0930265	0.154826	0.999921
NA	ENSMUSG00000064941	7645.77	7169.03	0.0748142	0.154866	0.999921
Ilvbl	ENSMUSG00000032763	451.763	500.512	-0.0941478	0.15492	0.999921
NA	ENSMUSG00000097876	30.5135	42.558	-0.0709393	0.154993	0.999921
Cep19	ENSMUSG00000035790	218.408	186.496	0.0975716	0.155024	0.999921
NA	ENSMUSG00000097246	64.8034	50.1052	0.0820543	0.155112	0.999921
Otud7a	ENSMUSG00000033510	3.21995	7.46698	-0.0323152	0.155209	0.999921
Htra2	ENSMUSG00000068329	274.199	309.899	-0.0973711	0.155416	0.999921
Nanog	ENSMUSG00000012396	0	0	-0.0130806	0.155609	0.999921
Stk3	ENSMUSG00000022329	420.647	377.161	0.0960128	0.155686	0.999921
NA	ENSMUSG00000097572	5.06358	1.47149	0.0259127	0.155712	0.999921
Cyp2c44	ENSMUSG00000025197	0	1.61958	-0.0130369	0.156116	0.999921
Mrap2	ENSMUSG00000042761	0	1.61958	-0.0130369	0.156116	0.999921
Mir494	ENSMUSG00000070141	0	1.61958	-0.0130369	0.156116	0.999921
Slc16a10	ENSMUSG00000019838	528.92	598.049	-0.0960812	0.156171	0.999921
Ptov1	ENSMUSG00000038502	1272.92	1374.28	-0.0829197	0.15619	0.999921
NA	ENSMUSG00000067161	68.4011	53.6009	0.0821302	0.156274	0.999921
Adcy5	ENSMUSG00000022840	2016.2	2171.36	-0.0815881	0.156342	0.999921
Abhd2	ENSMUSG00000039202	1149.9	1064.25	0.0845772	0.156657	0.999921
NA	ENSMUSG00000088404	5.06358	8.71856	-0.0360391	0.156664	0.999921
Mertk	ENSMUSG00000014361	264.029	232.009	0.0975214	0.156759	0.999921
NA	ENSMUSG00000057841	3862.11	3632.57	0.073752	0.156977	0.999921
Creld2	ENSMUSG00000023272	395.281	446.819	-0.0967145	0.157116	0.999921
Dnajc15	ENSMUSG00000022013	1456.79	1359.25	0.0791874	0.157206	0.999921
Wac	ENSMUSG00000024283	1483.57	1376.49	0.0828704	0.157211	0.999921
Dcaf12l1	ENSMUSG00000045284	72.6718	90.0879	-0.0883628	0.157235	0.999921
NA	ENSMUSG00000095752	4.64397	1.61958	0.0255982	0.157299	0.999921
NA	ENSMUSG00000093843	3240.12	2916.36	0.0916219	0.157466	0.999921
Phospho1	ENSMUSG00000050860	17.1085	25.6427	-0.0589029	0.15752	0.999921
Mir503	ENSMUSG00000076122	0	3.17023	-0.0192417	0.157726	0.999921
NA	ENSMUSG00000058050	9.02243	4.24451	0.0355009	0.157876	0.999921
NA	ENSMUSG00000044424	811.371	744.261	0.0886813	0.157997	0.999921
Gm10125	ENSMUSG00000063087	99.0977	119.963	-0.0922551	0.158014	0.999921
NA	ENSMUSG00000078126	2032.53	1897.11	0.0795639	0.158071	0.999921
Rassf2	ENSMUSG00000027339	493.89	446.684	0.0935343	0.158115	0.999921
NA	ENSMUSG00000090743	17.7936	11.1238	0.0490829	0.158128	0.999921
NA	ENSMUSG00000094201	2.55568	0	0.0170141	0.158159	0.999921
Serpina3f	ENSMUSG00000066363	3.09598	7.41584	-0.0320515	0.158227	0.999921
Pcnp	ENSMUSG00000071533	1603.57	1496.99	0.0787467	0.158411	0.999921
C330021F23Rik	ENSMUSG00000065952	0	1.61958	-0.0128944	0.158414	0.999921
NA	ENSMUSG00000082000	0	1.61958	-0.0128944	0.158414	0.999921
Tcp11l2	ENSMUSG00000020034	1886.3	1743.14	0.0870208	0.15848	0.999921
NA	ENSMUSG00000092076	21.8183	14.186	0.0536849	0.158518	0.999921
Btnl2	ENSMUSG00000024340	0	0	0.0130878	0.158592	0.999921
Parl	ENSMUSG00000033918	896.991	970.48	-0.0850431	0.158754	0.999921
NA	ENSMUSG00000081953	1849.78	1709.26	0.0869863	0.158862	0.999921
Acan	ENSMUSG00000030607	11.3291	19.3067	-0.0502203	0.158924	0.999921
NA	ENSMUSG00000049832	16.7196	10.8058	0.0476704	0.158969	0.999921
NA	ENSMUSG00000060419	1265.49	1173.07	0.0827198	0.159037	0.999921
Dbhos	ENSMUSG00000085008	0	4.24451	-0.0231366	0.159127	0.999921
Gm12429	ENSMUSG00000078721	0	0	-0.0160736	0.15929	0.999921
NA	ENSMUSG00000083797	0	3.99423	-0.0210205	0.159302	0.999921
NA	ENSMUSG00000097546	27.5436	38.9308	-0.0676225	0.159559	0.999921
NA	ENSMUSG00000100120	3.21995	0	0.0196636	0.159566	0.999921
Ppp1r1c	ENSMUSG00000034683	0	1.61958	-0.0128223	0.159592	0.999921
NA	ENSMUSG00000093441	0	1.61958	-0.0128223	0.159592	0.999921
A630095N17Rik	ENSMUSG00000096094	0	1.61958	-0.0128223	0.159592	0.999921
Tagap1	ENSMUSG00000052031	353.833	315.891	0.0956656	0.159744	0.999921
Actn3	ENSMUSG00000006457	2.45728	0	0.0167163	0.159789	0.999921
NA	ENSMUSG00000088891	7.30295	2.33584	0.0304797	0.159844	0.999921
NA	ENSMUSG00000082367	6.93717	14.4077	-0.0425682	0.160005	0.999921
Dusp27	ENSMUSG00000026564	1238.76	1335.03	-0.081701	0.160024	0.999921
Ints3	ENSMUSG00000027933	668.16	728.98	-0.0886001	0.160038	0.999921
Aldh3b2	ENSMUSG00000075296	7.57118	4.08109	0.0334816	0.160135	0.999921
Tlr6	ENSMUSG00000051498	41.8237	55.0247	-0.0764958	0.16018	0.999921
NA	ENSMUSG00000083477	217.472	189.443	0.0967214	0.160261	0.999921
Mfap4	ENSMUSG00000042436	764.312	700.508	0.0881386	0.160262	0.999921
NA	ENSMUSG00000088555	0	4.46831	-0.0222815	0.160283	0.999921
Tra2a	ENSMUSG00000029817	820.919	902.532	-0.0912873	0.160316	0.999921
NA	ENSMUSG00000081431	176.966	149.987	0.09367	0.16039	0.999921
Ehbp1l1	ENSMUSG00000024937	6353.39	6740.22	-0.0709284	0.160428	0.999921
Pex11a	ENSMUSG00000030545	230.401	201.208	0.0967236	0.160428	0.999921
NA	ENSMUSG00000062319	73.3508	90.876	-0.0867297	0.160472	0.999921
Gtdc1	ENSMUSG00000036890	265.454	233.95	0.0965117	0.160648	0.999921
Lix1l	ENSMUSG00000049288	664.905	608.804	0.0885439	0.160673	0.999921
Mrps18b	ENSMUSG00000024436	206.934	236.611	-0.0966389	0.160878	0.999921
BC021614	ENSMUSG00000058216	2.10095	0	0.0165059	0.16099	0.999921
Tiam1	ENSMUSG00000002489	149.117	176.588	-0.0945969	0.161009	0.999921
Msantd2	ENSMUSG00000042138	208.628	238.798	-0.0965833	0.16102	0.999921
Ablim1	ENSMUSG00000025085	11709.2	11048.2	0.0715883	0.161433	0.999921
Trim54	ENSMUSG00000062077	494.906	441.465	0.0953682	0.161653	0.999921
Sf3b1	ENSMUSG00000025982	8044.16	7596.91	0.0702808	0.161663	0.999921
Arhgef28	ENSMUSG00000021662	419.34	463.142	-0.0923817	0.161807	0.999921
NA	ENSMUSG00000097143	17.4806	26.2916	-0.058143	0.161832	0.999921
Id1	ENSMUSG00000042745	942.13	843.2	0.096035	0.161832	0.999921
NA	ENSMUSG00000090305	31.7177	22.7181	0.0620734	0.162007	0.999921
NA	ENSMUSG00000094091	19.4529	11.3371	0.05019	0.162032	0.999921
NA	ENSMUSG00000095366	7.94108	13.4285	-0.0423121	0.162075	0.999921
Stap2	ENSMUSG00000038781	363.966	325.584	0.0946689	0.162148	0.999921
Tmem106a	ENSMUSG00000034947	57.2142	43.9743	0.0778514	0.162186	0.999921
LOC102635191	ENSMUSG00000090038	8.97663	16.335	-0.045967	0.162349	0.999921
Tusc2	ENSMUSG00000010054	510.475	463.618	0.0915798	0.162552	0.999921
Commd4	ENSMUSG00000032299	186.167	213.853	-0.0961916	0.162607	0.999921
NA	ENSMUSG00000099722	6.4399	2.57093	0.0295892	0.162723	0.999921
Eif4ebp3	ENSMUSG00000090264	6.4399	12.4568	-0.0410411	0.16285	0.999921
NA	ENSMUSG00000074529	23.0814	34.2002	-0.0623516	0.163038	0.999921
NA	ENSMUSG00000082682	0	0	0.0128135	0.163073	0.999921
Ptgir	ENSMUSG00000043017	63.8651	79.4931	-0.0802242	0.163207	0.999921
Gm3642	ENSMUSG00000094634	35.5652	48.2614	-0.0723426	0.163472	0.999921
Rragd	ENSMUSG00000028278	2505.52	2350.5	0.0755381	0.163474	0.999921
Wsb2	ENSMUSG00000029364	1737.37	1857.73	-0.0777545	0.163478	0.999921
NA	ENSMUSG00000064694	125.47	100.121	0.0884593	0.163608	0.999921
Eps8l2	ENSMUSG00000025504	36.8715	48.966	-0.0731226	0.163609	0.999921
Dek	ENSMUSG00000021377	1351.97	1255.31	0.0816283	0.164083	0.999921
NA	ENSMUSG00000081400	169.882	144.894	0.094626	0.164108	0.999921
Rnf217	ENSMUSG00000063760	437.767	482.567	-0.0916265	0.16419	0.999921
Wdfy3	ENSMUSG00000043940	2014.26	2162.63	-0.0786813	0.164207	0.999921
Ackr2	ENSMUSG00000044534	95.7276	115.946	-0.0896023	0.164272	0.999921
Cd2ap	ENSMUSG00000061665	1351.71	1252.35	0.0839737	0.164457	0.999921
BC094916	ENSMUSG00000070501	3.09598	0	0.0193207	0.164569	0.999921
NA	ENSMUSG00000087819	279.876	233.101	0.0939865	0.164613	0.999921
Rras	ENSMUSG00000038387	536.135	487.017	0.0910318	0.164616	0.999921
Plcd3	ENSMUSG00000020937	354.671	394.723	-0.0937516	0.164618	0.999921
Npepps	ENSMUSG00000001441	1077.34	998.122	0.083015	0.164687	0.999921
Slc4a4	ENSMUSG00000060961	865.647	791.773	0.0899676	0.164696	0.999921
Midn	ENSMUSG00000035621	1626.94	1465.92	0.0921927	0.164712	0.999921
Lyrm7	ENSMUSG00000020268	124.522	103.137	0.0903149	0.1648	0.999921
NA	ENSMUSG00000097588	124.649	147.585	-0.093335	0.164848	0.999921
Strip1	ENSMUSG00000014601	722.644	785.171	-0.0859958	0.164868	0.999921
Ppm1j	ENSMUSG00000002228	706.929	778.26	-0.0903626	0.164957	0.999921
Mfsd9	ENSMUSG00000041945	14.2738	21.9341	-0.0541424	0.164966	0.999921
Ngfr	ENSMUSG00000000120	22.1383	31.8649	-0.0631298	0.164982	0.999921
Supt7l	ENSMUSG00000053134	362.691	324.035	0.0941607	0.165093	0.999921
Nkain4	ENSMUSG00000027574	39.5139	27.6223	0.0653193	0.165407	0.999921
Rgs18	ENSMUSG00000026357	11.3098	19.1612	-0.0423312	0.16551	0.999921
Hecw2	ENSMUSG00000042807	856.193	748.92	0.0951184	0.165562	0.999921
Rnf13	ENSMUSG00000036503	1513.17	1407.82	0.0796568	0.165645	0.999921
Ppargc1b	ENSMUSG00000033871	970.629	895.5	0.0856202	0.165857	0.999921
NA	ENSMUSG00000086174	60.9582	45.8825	0.0769275	0.165864	0.999921
Eci2	ENSMUSG00000021417	2718.64	2552.83	0.0748227	0.16587	0.999921
Cdca8	ENSMUSG00000028873	83.2059	58.6429	0.0733211	0.166076	0.999921
NA	ENSMUSG00000099384	4.80997	10.6955	-0.0366078	0.166121	0.999921
Arhgap42	ENSMUSG00000050730	281.221	317.719	-0.0950738	0.166245	0.999921
Mab21l2	ENSMUSG00000057777	20.1597	13.0654	0.051303	0.166259	0.999921
Eepd1	ENSMUSG00000036611	539.733	593.794	-0.0908066	0.166348	0.999921
NA	ENSMUSG00000093956	11885.1	10757.7	0.0884718	0.16637	0.999921
Magi3	ENSMUSG00000052539	2320.2	2113.92	0.0901545	0.166527	0.999921
Rab3il1	ENSMUSG00000024663	232.579	264.924	-0.0953311	0.166624	0.999921
Lrrc55	ENSMUSG00000075224	54.6759	70.0199	-0.0800813	0.166731	0.999921
Zfp330	ENSMUSG00000031711	455.393	410.535	0.0923991	0.166835	0.999921
NA	ENSMUSG00000060377	110.229	91.4604	0.0893283	0.167144	0.999921
NA	ENSMUSG00000094050	11880.1	10754.9	0.0883051	0.167176	0.999921
NA	ENSMUSG00000092553	0	3.70792	-0.0208871	0.167231	0.999921
Atp5e	ENSMUSG00000016252	4832.57	5276.28	-0.0862627	0.167329	0.999921
Cul3	ENSMUSG00000004364	3630.35	3429.23	0.0692645	0.167336	0.999921
Cd3g	ENSMUSG00000002033	2.55568	6.1963	-0.0288645	0.167351	0.999921
Thbd	ENSMUSG00000074743	2134.51	2277.92	-0.0753775	0.167404	0.999921
NA	ENSMUSG00000082284	51.2862	38.9114	0.0738274	0.167472	0.999921
Nr1i3	ENSMUSG00000005677	23.5031	15.4434	0.0548335	0.167536	0.999921
Pced1b	ENSMUSG00000044250	31.1757	21.6946	0.0623486	0.167558	0.999921
NA	ENSMUSG00000038965	810.068	743.149	0.0867774	0.167587	0.999921
NA	ENSMUSG00000064856	11882	10757.9	0.0882104	0.167597	0.999921
Klra7	ENSMUSG00000067599	0	0	0.0125398	0.167655	0.999921
3110057O12Rik	ENSMUSG00000037818	1138.34	1043.38	0.0889785	0.167694	0.999921
Gm15559	ENSMUSG00000086401	12.4879	7.41584	0.0412505	0.167753	0.999921
Armcx2	ENSMUSG00000033436	460.467	411.819	0.0944143	0.167778	0.999921
Snx32	ENSMUSG00000056185	120.477	142.298	-0.0921847	0.167816	0.999921
Pip4k2a	ENSMUSG00000026737	293.175	258.756	0.0948029	0.167818	0.999921
Ubc	ENSMUSG00000008348	85282.7	91195.3	-0.0788862	0.167843	0.999921
Pzp	ENSMUSG00000030359	9.20114	15.7061	-0.0453924	0.168008	0.999921
Tradd	ENSMUSG00000031887	82.3189	101.641	-0.0866002	0.168356	0.999921
NA	ENSMUSG00000090706	7.37185	15.6137	-0.0429155	0.168369	0.999921
Ncbp2	ENSMUSG00000022774	539.894	592.207	-0.0891489	0.1686	0.999921
Mst1r	ENSMUSG00000032584	54.1059	68.6712	-0.0806011	0.168829	0.999921
NA	ENSMUSG00000069188	126.026	105.251	0.0904537	0.168901	0.999921
Arl2bp	ENSMUSG00000031776	1282.5	1381.61	-0.0805709	0.168932	0.999921
Zfp651	ENSMUSG00000013419	2047.9	2194.47	-0.0773713	0.169159	0.999921
Dnah3	ENSMUSG00000052273	19.4251	11.2089	0.048752	0.169315	0.999921
NA	ENSMUSG00000098428	436.895	394.811	0.091446	0.169336	0.999921
Zc3hav1l	ENSMUSG00000047749	83.1158	100.756	-0.0868569	0.169377	0.999921
NA	ENSMUSG00000088366	3.81767	0	0.0212029	0.169486	0.999921
Bola2	ENSMUSG00000047721	234.541	204.832	0.0946463	0.169623	0.999921
4933421O10Rik	ENSMUSG00000085037	95.7512	78.5364	0.0867081	0.169637	0.999921
1700034J05Rik	ENSMUSG00000040163	29.1813	39.7309	-0.0685032	0.169662	0.999921
Fam107b	ENSMUSG00000026655	408.689	365.17	0.0940088	0.169674	0.999921
NA	ENSMUSG00000092051	32.6314	44.1156	-0.0699803	0.169819	0.999921
NA	ENSMUSG00000084884	31.0161	42.8098	-0.0663406	0.17002	0.999921
NA	ENSMUSG00000074930	0	0	0.0181856	0.170034	0.999921
Rps4l	ENSMUSG00000063171	280.447	234.569	0.0932996	0.17004	0.999921
Rnf123	ENSMUSG00000041528	1247.94	1338.87	-0.0787062	0.170093	0.999921
Leng1	ENSMUSG00000078813	288.14	254.505	0.0942833	0.170143	0.999921
NA	ENSMUSG00000087119	33.0158	23.8415	0.0607272	0.170144	0.999921
Zbtb49	ENSMUSG00000029127	103.201	124.932	-0.0891099	0.170147	0.999921
Kctd14	ENSMUSG00000051727	0	0	-0.0153555	0.170224	0.999921
Xlr3c	ENSMUSG00000058147	15.9432	24.9575	-0.0522959	0.170306	0.999921
Fam222a	ENSMUSG00000041930	20.5513	12.6456	0.0505976	0.170315	0.999921
Tmsb10	ENSMUSG00000079523	1170.46	1073.55	0.08832	0.170384	0.999921
NA	ENSMUSG00000082213	6.4399	12.4932	-0.0397206	0.170439	0.999921
NA	ENSMUSG00000054181	5.70285	2.04055	0.0271696	0.170513	0.999921
Agr2	ENSMUSG00000020581	0	2.94298	-0.0185637	0.170524	0.999921
Ap5z1	ENSMUSG00000039623	121.864	143.508	-0.0923042	0.170524	0.999921
Inhba	ENSMUSG00000041324	67.6955	54.3089	0.0736502	0.170566	0.999921
NA	ENSMUSG00000081772	64.889	50.88	0.0790848	0.170793	0.999921
Fryl	ENSMUSG00000070733	1788.68	1935.31	-0.0837901	0.170806	0.999921
Ddc	ENSMUSG00000020182	185.23	212.108	-0.0943272	0.170867	0.999921
Klra3	ENSMUSG00000067591	11.4812	6.34045	0.0393266	0.171052	0.999921
Rps26	ENSMUSG00000059775	157.302	132.556	0.091962	0.171181	0.999921
NA	ENSMUSG00000097755	1.54799	0	0.0123495	0.171223	0.999921
Itga10	ENSMUSG00000090210	24.1457	34.2676	-0.0636754	0.171373	0.999921
NA	ENSMUSG00000097998	5.59632	2.04055	0.0270403	0.171381	0.999921
NA	ENSMUSG00000024205	266.431	235.247	0.0941801	0.171735	0.999921
NA	ENSMUSG00000085068	0	4.24451	-0.0222114	0.171917	0.999921
Tmeff1	ENSMUSG00000028347	252.217	221.246	0.0941501	0.17192	0.999921
NA	ENSMUSG00000078862	621.987	569.953	0.0872009	0.171957	0.999921
Csdc2	ENSMUSG00000042109	476.646	428.01	0.0939254	0.171958	0.999921
NA	ENSMUSG00000079108	7722.11	8372.74	-0.0815926	0.172033	0.999921
Fan1	ENSMUSG00000033458	172.925	199.487	-0.0936634	0.172135	0.999921
Ano4	ENSMUSG00000035189	129.661	153.935	-0.0898956	0.172159	0.999921
Pmp22	ENSMUSG00000018217	1293.16	1189.3	0.0852635	0.172159	0.999921
NA	ENSMUSG00000089993	34.9105	24.9932	0.0644684	0.17224	0.999921
Rgs19	ENSMUSG00000002458	156.21	131.947	0.0914549	0.172261	0.999921
NA	ENSMUSG00000096726	4.33753	2.12225	0.0260796	0.17228	0.999921
NA	ENSMUSG00000064565	0	4.39622	-0.0223469	0.172309	0.999921
Npm2	ENSMUSG00000047911	6.73886	3.36887	0.0305745	0.172357	0.999921
NA	ENSMUSG00000086665	2.23259	0	0.016097	0.17236	0.999921
Zfp467	ENSMUSG00000068551	191.25	219.862	-0.0938491	0.172411	0.999921
Mir3075	ENSMUSG00000093081	0	2.33584	-0.0156948	0.172525	0.999921
Limch1	ENSMUSG00000037736	6225.4	5907.31	0.0650228	0.17281	0.999921
Scml2	ENSMUSG00000000037	88.2592	69.1871	0.0820782	0.172945	0.999921
Diap2	ENSMUSG00000034480	844.069	779.483	0.0842616	0.173069	0.999921
Apom	ENSMUSG00000024391	25.9529	17.4928	0.0570056	0.17333	0.999921
Adamtsl3	ENSMUSG00000070469	478.154	527.987	-0.089993	0.173434	0.999921
Amd-ps3	ENSMUSG00000060096	1028.69	950.167	0.0825382	0.173448	0.999921
Emc10	ENSMUSG00000008140	970.286	1044.83	-0.0807264	0.173464	0.999921
NA	ENSMUSG00000089719	1.54799	0	0.0122196	0.173505	0.999921
NA	ENSMUSG00000096279	1.54799	0	0.0122196	0.173505	0.999921
Crlf3	ENSMUSG00000017561	395.014	436.573	-0.0910476	0.173587	0.999921
Il16	ENSMUSG00000001741	167.676	194.175	-0.0932687	0.173617	0.999921
Ccnb2	ENSMUSG00000032218	127.188	83.5321	0.0523504	0.173757	0.999921
NA	ENSMUSG00000088573	0	3.70792	-0.0205688	0.173778	0.999921
NA	ENSMUSG00000065270	5.98346	0	0.0269952	0.17388	0.999921
Tpr	ENSMUSG00000006005	5791.08	5495.62	0.0650111	0.17415	0.999921
NA	ENSMUSG00000054391	14.4654	21.7516	-0.0517629	0.17417	0.999921
Ccdc125	ENSMUSG00000048924	27.0233	39.8467	-0.0639512	0.174192	0.999921
Gata2	ENSMUSG00000015053	227.544	198.265	0.0931257	0.174302	0.999921
NA	ENSMUSG00000069518	1.40644	0	0.0121678	0.174388	0.999921
Has2	ENSMUSG00000022367	65.5366	81.5098	-0.0829943	0.174413	0.999921
6030443J06Rik	ENSMUSG00000097207	33.3649	44.666	-0.070012	0.174438	0.999921
Upk1b	ENSMUSG00000049436	56.2217	42.7572	0.0748543	0.17444	0.999921
Ngf	ENSMUSG00000027859	71.9082	88.7135	-0.0845275	0.174448	0.999921
BC003331	ENSMUSG00000006010	721.49	664.599	0.0846336	0.174574	0.999921
Gm5602	ENSMUSG00000086108	7.76054	13.3694	-0.0422677	0.174629	0.999921
NA	ENSMUSG00000072739	0	2.33584	-0.015569	0.174703	0.999921
NA	ENSMUSG00000084144	0	5.42101	-0.0248909	0.174754	0.999921
Zfp346	ENSMUSG00000021481	272.602	305.336	-0.0927529	0.17478	0.999921
NA	ENSMUSG00000092741	98.5447	119.826	-0.0866159	0.174934	0.999921
Plch2	ENSMUSG00000029055	0	3.48929	-0.0202537	0.175037	0.999921
NA	ENSMUSG00000099895	0	2.94298	-0.018418	0.175101	0.999921
Slc35f5	ENSMUSG00000026342	2412.92	2587.74	-0.076789	0.175117	0.999921
Rpl22l1	ENSMUSG00000039221	375.719	420.31	-0.0923245	0.1754	0.999921
NA	ENSMUSG00000094344	1234.85	1139.02	0.0838798	0.175435	0.999921
Elmod3	ENSMUSG00000056698	304.242	269.998	0.0933054	0.175486	0.999921
NA	ENSMUSG00000067869	193.818	168.664	0.0930365	0.175516	0.999921
Ubap2l	ENSMUSG00000042520	1488.57	1371.19	0.0864339	0.175545	0.999921
Mecom	ENSMUSG00000027684	867.198	966.827	-0.0908662	0.175547	0.999921
Mbd6	ENSMUSG00000025409	138.501	117.511	0.0889607	0.175607	0.999921
Atp13a2	ENSMUSG00000036622	551.823	608.033	-0.0886016	0.175656	0.999921
NA	ENSMUSG00000085738	380.943	341.698	0.0923081	0.175686	0.999921
Dnah17	ENSMUSG00000033987	28.1195	38.5067	-0.0651568	0.175726	0.999921
Casq1	ENSMUSG00000007122	6705.63	7256.92	-0.0828633	0.175727	0.999921
Mmrn2	ENSMUSG00000041445	1207.93	1301.61	-0.0805055	0.175751	0.999921
Mlec	ENSMUSG00000048578	2553.05	2722.88	-0.0738959	0.175767	0.999921
Abcc4	ENSMUSG00000032849	276.034	310.394	-0.0929884	0.175827	0.999921
Irs1	ENSMUSG00000055980	1635.32	1527.97	0.077299	0.175849	0.999921
Trp53i13	ENSMUSG00000044328	131.246	153.041	-0.0915637	0.175855	0.999921
Aldh6a1	ENSMUSG00000021238	2977.82	2785.29	0.0778321	0.175875	0.999921
Clpx	ENSMUSG00000015357	3231.65	3023.74	0.0767409	0.175969	0.999921
Dnah5	ENSMUSG00000022262	1.40644	0	0.0120792	0.175975	0.999921
Gm5848	ENSMUSG00000063166	1.40644	0	0.0120792	0.175975	0.999921
Lpgat1	ENSMUSG00000026623	3468.92	3683.09	-0.0720136	0.176013	0.999921
Fkbp10	ENSMUSG00000001555	883.784	814.43	0.0840939	0.176028	0.999921
Gm12522	ENSMUSG00000074281	3.09598	0	0.0183133	0.176056	0.999921
NA	ENSMUSG00000020992	26.9043	36.8804	-0.0649371	0.176078	0.999921
NA	ENSMUSG00000091730	13.0563	21.123	-0.0499606	0.176159	0.999921
Plin5	ENSMUSG00000011305	2752.01	2525.18	0.0883123	0.176222	0.999921
Il12rb1	ENSMUSG00000000791	0	2.33584	-0.0156207	0.176325	0.999921
NA	ENSMUSG00000048040	64.2322	49.8916	0.0775316	0.176379	0.999921
1700011I03Rik	ENSMUSG00000058925	0	2.51621	-0.0179876	0.176552	0.999921
Ifltd1	ENSMUSG00000054966	2.81289	6.59434	-0.029156	0.176636	0.999921
NA	ENSMUSG00000085433	46.0191	58.7925	-0.0757774	0.176643	0.999921
NA	ENSMUSG00000077928	149.779	174.412	-0.0920836	0.176669	0.999921
NA	ENSMUSG00000096954	229.903	195.604	0.090742	0.17682	0.999921
Pfkp	ENSMUSG00000021196	3318.18	3531.21	-0.0723756	0.176991	0.999921
Prune2	ENSMUSG00000039126	433.922	482.29	-0.0918714	0.177004	0.999921
Cdkn1c	ENSMUSG00000037664	532.262	582.645	-0.0883476	0.177213	0.999921
Csnk1d	ENSMUSG00000025162	1408.07	1508.99	-0.077474	0.177237	0.999921
Bbs1	ENSMUSG00000006464	100.477	120.879	-0.0880255	0.17724	0.999921
NA	ENSMUSG00000044730	284.683	325.753	-0.0928707	0.177259	0.999921
Tbc1d8b	ENSMUSG00000042473	288.614	256.039	0.0928643	0.17726	0.999921
Hif3a	ENSMUSG00000004328	42.6699	31.2012	0.0611534	0.177289	0.999921
Arsi	ENSMUSG00000036412	59.8636	74.5717	-0.0808752	0.177373	0.999921
Fam71e1	ENSMUSG00000051113	5.68377	11.8329	-0.0380979	0.177381	0.999921
Ccdc47	ENSMUSG00000078622	2453.97	2309.07	0.0720203	0.177396	0.999921
Hcst	ENSMUSG00000064109	0	3.90342	-0.0215361	0.177441	0.999921
Phf8	ENSMUSG00000041229	469.626	516.936	-0.0891283	0.177563	0.999921
NA	ENSMUSG00000056429	1317.44	1226.82	0.0789284	0.177754	0.999921
Uba6	ENSMUSG00000035898	459.602	415.769	0.0896418	0.177843	0.999921
Tktl1	ENSMUSG00000031397	6.73886	2.76945	0.0294149	0.177881	0.999921
Epb4.1l1	ENSMUSG00000027624	410.92	454.452	-0.0905219	0.177977	0.999921
NA	ENSMUSG00000094065	101.882	82.7218	0.0835264	0.178041	0.999921
NA	ENSMUSG00000086316	196.933	225.611	-0.0925664	0.178129	0.999921
NA	ENSMUSG00000072978	77.6712	62.0374	0.0811206	0.178133	0.999921
Lcat	ENSMUSG00000035237	20.2543	29.9408	-0.0583979	0.178147	0.999921
Blnk	ENSMUSG00000061132	21.3539	30.2782	-0.0598353	0.178296	0.999921
Zfp407	ENSMUSG00000048410	1059.91	1152.62	-0.0837792	0.178303	0.999921
NA	ENSMUSG00000084343	0	2.51621	-0.0178772	0.178467	0.999921
Adam11	ENSMUSG00000020926	110.334	130.114	-0.0895653	0.17859	0.999921
Prkcdbp	ENSMUSG00000037060	633.486	690.151	-0.0855221	0.178676	0.999921
D1Ertd622e	ENSMUSG00000044768	155.926	181.427	-0.0917942	0.178684	0.999921
E030018B13Rik	ENSMUSG00000095061	41.3932	30.8779	0.0674183	0.178765	0.999921
NA	ENSMUSG00000093656	14.3583	8.30834	0.0416094	0.178804	0.999921
Rgs1	ENSMUSG00000026358	7.88182	13.5453	-0.0415258	0.178828	0.999921
Papss1	ENSMUSG00000028032	524.545	573.801	-0.0869859	0.178849	0.999921
Tceanc2	ENSMUSG00000028619	130.396	157.089	-0.0893143	0.179017	0.999921
NA	ENSMUSG00000081266	13.1909	22.3415	-0.0498676	0.179089	0.999921
Kcna5	ENSMUSG00000045534	1124.75	895.109	0.0821915	0.179097	0.999921
Gid8	ENSMUSG00000027573	1019.92	946.562	0.0803407	0.179106	0.999921
Gnl1	ENSMUSG00000024429	427.055	385.413	0.0902268	0.179328	0.999921
Aven	ENSMUSG00000003604	272.955	306.033	-0.0921831	0.179623	0.999921
Tmcc2	ENSMUSG00000042066	434.99	477.957	-0.088255	0.179626	0.999921
Trim23	ENSMUSG00000021712	838.743	776.378	0.0818522	0.179725	0.999921
NA	ENSMUSG00000098369	435.931	394.769	0.0893151	0.179769	0.999921
Kcnq1	ENSMUSG00000009545	560.596	612.63	-0.0865758	0.179856	0.999921
NA	ENSMUSG00000093345	0	2.94298	-0.0181361	0.179884	0.999921
Pola1	ENSMUSG00000006678	457.485	411.512	0.091535	0.179975	0.999921
NA	ENSMUSG00000083773	9618.63	9042.55	0.0725342	0.180016	0.999921
NA	ENSMUSG00000100890	4.74221	2.81486	0.0267264	0.180096	0.999921
NA	ENSMUSG00000101555	6.37971	2.19811	0.0277249	0.180142	0.999921
Tug1	ENSMUSG00000056579	1697.34	1591.73	0.0744451	0.180145	0.999921
NA	ENSMUSG00000076867	0	2.04055	-0.0153041	0.180179	0.999921
Abca2	ENSMUSG00000026944	824.719	894.834	-0.083845	0.180194	0.999921
Slfn9	ENSMUSG00000069793	186.914	154.673	0.0848515	0.180279	0.999921
NA	ENSMUSG00000098895	5.34864	2.04055	0.0261291	0.180332	0.999921
Ccl7	ENSMUSG00000035373	4.80997	9.4397	-0.0350165	0.180413	0.999921
4930556M19Rik	ENSMUSG00000097058	0	0	-0.0147619	0.180449	0.999921
Arl6ip1	ENSMUSG00000030654	687.844	630.766	0.0858029	0.18063	0.999921
A830010M20Rik	ENSMUSG00000044060	94.5841	77.4785	0.0834414	0.180683	0.999921
Ezr	ENSMUSG00000052397	2169.29	2041.67	0.0716559	0.180748	0.999921
Cdipt	ENSMUSG00000030682	824.907	892.487	-0.0819887	0.180803	0.999921
Gltscr2	ENSMUSG00000041560	2053.46	1930.39	0.0723355	0.180855	0.999921
Prpf40a	ENSMUSG00000061136	1574.27	1472.29	0.0758676	0.181124	0.999921
Plekho1	ENSMUSG00000015745	1219.72	1304.79	-0.0762421	0.181162	0.999921
Rbm24	ENSMUSG00000038132	5220.12	4937.02	0.0677583	0.181583	0.999921
Lrg1	ENSMUSG00000037095	324.989	279.751	0.0902912	0.181785	0.999921
Mrpl50	ENSMUSG00000044018	1010.4	938.304	0.0799271	0.181791	0.999921
Zfp623	ENSMUSG00000050846	270.44	240.35	0.0917848	0.18181	0.999921
Hcn2	ENSMUSG00000020331	914.732	991.246	-0.0827929	0.181819	0.999921
Tbc1d24	ENSMUSG00000036473	322.19	359.397	-0.0906221	0.181899	0.999921
Fbxl20	ENSMUSG00000020883	939.917	1057.78	-0.090259	0.18193	0.999921
Tox	ENSMUSG00000041272	26.2047	18.1525	0.0544111	0.181948	0.999921
Camk2n2	ENSMUSG00000051146	9.81631	17.6397	-0.0452147	0.182127	0.999921
2200002D01Rik	ENSMUSG00000030587	29.7914	20.3235	0.0582863	0.18217	0.999921
NA	ENSMUSG00000081496	4.70061	1.61958	0.0240079	0.182186	0.999921
Glipr2	ENSMUSG00000028480	359.3	317.183	0.0909713	0.182214	0.999921
NA	ENSMUSG00000086229	24.2065	16.3031	0.0534137	0.182439	0.999921
NA	ENSMUSG00000087530	12.1539	6.47833	0.0387926	0.182534	0.999921
Spata2l	ENSMUSG00000033594	98.8996	118.135	-0.0873425	0.182536	0.999921
Commd5	ENSMUSG00000055041	187.141	162.166	0.0910586	0.182723	0.999921
Palm	ENSMUSG00000035863	1225.42	1314.69	-0.0777649	0.182726	0.999921
NA	ENSMUSG00000099179	0	0	-0.0115233	0.182764	0.999921
NA	ENSMUSG00000065374	3.68592	0	0.0213949	0.183022	0.999921
Relb	ENSMUSG00000002983	184.272	210.928	-0.0914201	0.183057	0.999921
NA	ENSMUSG00000097469	8.74029	4.73569	0.0337141	0.183073	0.999921
NA	ENSMUSG00000101360	3.33504	9.14451	-0.0324613	0.183094	0.999921
NA	ENSMUSG00000083929	0	2.94298	-0.0173878	0.18321	0.999921
Rbpms	ENSMUSG00000031586	2393.23	2236.58	0.0763619	0.183266	0.999921
Nefh	ENSMUSG00000020396	0	2.12225	-0.0151576	0.183425	0.999921
Cox6a2	ENSMUSG00000030785	8943.51	8485.66	0.0643772	0.18348	0.999921
Ccdc122	ENSMUSG00000034795	22.6161	12.6145	0.0483194	0.183484	0.999921
NA	ENSMUSG00000078878	145.642	124.258	0.089518	0.183511	0.999921
NA	ENSMUSG00000091577	30.5864	41.6522	-0.0659157	0.183541	0.999921
Dnajc6	ENSMUSG00000028528	15.4177	7.54863	0.041337	0.183613	0.999921
NA	ENSMUSG00000081485	1548.33	1441.5	0.0776511	0.183626	0.999921
NA	ENSMUSG00000085276	1.22864	4.08109	-0.0219017	0.183642	0.999921
NA	ENSMUSG00000083314	0	3.09815	-0.0194965	0.1837	0.999921
Scara3	ENSMUSG00000034463	95.2832	115.845	-0.0852232	0.183798	0.999921
Ctsf	ENSMUSG00000083282	266.437	236.356	0.0915765	0.183845	0.999921
AU019823	ENSMUSG00000059820	326.979	291.548	0.0910455	0.183996	0.999921
NA	ENSMUSG00000097877	77.8975	94.392	-0.0827729	0.18414	0.999921
NA	ENSMUSG00000085253	0	5.42101	-0.0250118	0.184158	0.999921
Plekhf1	ENSMUSG00000074170	425.065	369.305	0.0915241	0.184204	0.999921
Slc9a1	ENSMUSG00000028854	279.995	248.81	0.0914423	0.184205	0.999921
Mvd	ENSMUSG00000006517	68.3628	88.2675	-0.0767105	0.18421	0.999921
Rap2c	ENSMUSG00000050029	587.691	640.611	-0.0850954	0.184253	0.999921
Timp1	ENSMUSG00000001131	35.2232	46.7169	-0.0685261	0.184289	0.999921
Nt5e	ENSMUSG00000032420	508.1	575.539	-0.0910184	0.184381	0.999921
NA	ENSMUSG00000087006	120.765	141.815	-0.0883038	0.184485	0.999921
Srsf9	ENSMUSG00000029538	361.826	400.098	-0.0895727	0.184633	0.999921
Iqce	ENSMUSG00000036555	188.303	214.937	-0.0913593	0.18468	0.999921
Micu2	ENSMUSG00000021973	1342.35	1253.25	0.0770063	0.184863	0.999921
Cyp21a1	ENSMUSG00000024365	0	0	-0.0114132	0.184918	0.999921
Ipo7	ENSMUSG00000066232	4443.27	4212.05	0.0652797	0.185067	0.999921
Endog	ENSMUSG00000015337	353.207	390.877	-0.0890437	0.185156	0.999921
Rbfa	ENSMUSG00000024570	463.9	422.093	0.0878806	0.185278	0.999921
NA	ENSMUSG00000092071	7.18514	1.95171	0.0277387	0.185343	0.999921
Lingo4	ENSMUSG00000044505	4.80997	0	0.0231947	0.185524	0.999921
NA	ENSMUSG00000082280	0	2.12225	-0.0150339	0.185698	0.999921
Mylk3	ENSMUSG00000031698	12346.4	11741.3	0.0626773	0.185742	0.999921
Asb1	ENSMUSG00000026311	610.52	667.664	-0.0854103	0.185785	0.999921
Klf13	ENSMUSG00000052040	1657.69	1528.45	0.0820604	0.185974	0.999921
Bhlhe22	ENSMUSG00000025128	4.52635	1.85396	0.0244298	0.186041	0.999921
Crybb1	ENSMUSG00000029343	18.6188	28.4141	-0.0554185	0.186153	0.999921
NA	ENSMUSG00000084526	0	0	-0.0113477	0.186191	0.999921
Cdc20	ENSMUSG00000006398	178.965	142.16	0.0819211	0.186407	0.999921
Kcnab1	ENSMUSG00000027827	90.0541	107.958	-0.0856694	0.186686	0.999921
Angptl1	ENSMUSG00000033544	67.1601	53.7067	0.0768183	0.18695	0.999921
Dcaf17	ENSMUSG00000041966	243.452	274.469	-0.0908947	0.18696	0.999921
NA	ENSMUSG00000097995	2.35031	6.83005	-0.0279211	0.187216	0.999921
Sec62	ENSMUSG00000027706	2026.57	1897.34	0.0738034	0.187251	0.999921
Dlk2	ENSMUSG00000047428	6.06018	11.1352	-0.0374925	0.187328	0.999921
NA	ENSMUSG00000045010	6.4399	1.85396	0.0266736	0.187428	0.999921
Ccl22	ENSMUSG00000031779	0	2.04055	-0.0149559	0.187459	0.999921
B3gnt3	ENSMUSG00000031803	71.1832	86.5759	-0.0797468	0.187477	0.999921
Rasgrp3	ENSMUSG00000071042	1066.88	1167.29	-0.0848612	0.187629	0.999921
Ska2	ENSMUSG00000020492	251.767	223.121	0.0907216	0.187655	0.999921
Stag3	ENSMUSG00000036928	78.3527	63.4721	0.0792135	0.187691	0.999921
Uhrf1bp1	ENSMUSG00000039512	547.759	603.292	-0.0871134	0.187717	0.999921
NA	ENSMUSG00000074876	62.2757	77.695	-0.0791315	0.187902	0.999921
NA	ENSMUSG00000081937	7.09418	12.7335	-0.0392879	0.188073	0.999921
Daam2	ENSMUSG00000040260	326.409	292.243	0.0899866	0.188087	0.999921
Lsm3	ENSMUSG00000034192	454.205	410.294	0.0882148	0.188462	0.999921
Rxfp1	ENSMUSG00000034009	61.0828	47.9893	0.0730247	0.188503	0.999921
NA	ENSMUSG00000080384	1.54799	4.24451	-0.0228935	0.18862	0.999921
Nfe2l2	ENSMUSG00000015839	2170.27	2002.42	0.0856036	0.188656	0.999921
Zc2hc1c	ENSMUSG00000045064	91.638	74.9797	0.0818671	0.188674	0.999921
Hmbs	ENSMUSG00000032126	604.493	656.515	-0.0833398	0.188705	0.999921
Tmem135	ENSMUSG00000039428	1510.08	1414.82	0.0739316	0.188735	0.999921
Alkbh2	ENSMUSG00000044339	30.7977	42.1008	-0.0654132	0.188844	0.999921
NA	ENSMUSG00000090119	6.37971	2.19811	0.0271575	0.188888	0.999921
Csf1	ENSMUSG00000014599	742.976	813.287	-0.0859029	0.18895	0.999921
Rimkla	ENSMUSG00000048899	5.62577	10.8721	-0.036473	0.18904	0.999921
Fam110c	ENSMUSG00000036136	3.54401	1.02027	0.0201813	0.189088	0.999921
Gatsl2	ENSMUSG00000015944	352.617	317.574	0.0892211	0.189138	0.999921
Mlkl	ENSMUSG00000012519	132.352	112.517	0.0849671	0.189153	0.999921
NA	ENSMUSG00000086671	0	2.04055	-0.0148164	0.189208	0.999921
Copg1	ENSMUSG00000030058	1712.97	1826.02	-0.0734077	0.189224	0.999921
Utp18	ENSMUSG00000054079	376.399	338.779	0.0891201	0.189323	0.999921
Cyb5r1	ENSMUSG00000026456	587.286	641.174	-0.0850189	0.189426	0.999921
NA	ENSMUSG00000070493	8226.64	8768.31	-0.0715224	0.189486	0.999921
Frmd5	ENSMUSG00000027238	2972.49	2728.44	0.0868866	0.189767	0.999921
Sh3bp5l	ENSMUSG00000013646	984.116	1060.79	-0.0799068	0.189867	0.999921
Hgh1	ENSMUSG00000022554	50.69	63.5363	-0.0752858	0.189901	0.999921
Smc2	ENSMUSG00000028312	446.192	395.934	0.0901085	0.189929	0.999921
NA	ENSMUSG00000073878	101.356	82.7218	0.0813683	0.189977	0.999921
Fads3	ENSMUSG00000024664	1087.65	1167.68	-0.0774328	0.190003	0.999921
NA	ENSMUSG00000097953	0	0	-0.0111486	0.190128	0.999921
Pkib	ENSMUSG00000019876	11.9062	6.67476	0.0385623	0.190128	0.999921
Kifc3	ENSMUSG00000031788	1621.62	1727.59	-0.0731799	0.190266	0.999921
Wasl	ENSMUSG00000029684	690.081	631.747	0.0860508	0.190287	0.999921
NA	ENSMUSG00000026238	7365.74	6904.47	0.0757359	0.190359	0.999921
Mex3d	ENSMUSG00000048696	196.835	229.259	-0.0893443	0.190431	0.999921
Rbbp5	ENSMUSG00000026439	546.392	498.958	0.085767	0.190482	0.999921
Atrx	ENSMUSG00000031229	5343.51	5054.85	0.0674693	0.190531	0.999921
Stx11	ENSMUSG00000039232	42.1167	54.4232	-0.0719462	0.190548	0.999921
NA	ENSMUSG00000092523	4.20189	0	0.0214453	0.190574	0.999921
Eif1ad	ENSMUSG00000024841	486.326	444.166	0.0857905	0.190676	0.999921
NA	ENSMUSG00000091814	3.54401	1.02027	0.0200846	0.190767	0.999921
Slc25a44	ENSMUSG00000050144	466.402	418.982	0.0883284	0.190858	0.999921
Asnsd1	ENSMUSG00000026095	239.221	209.937	0.0900696	0.190961	0.999921
Uxt	ENSMUSG00000001134	250.006	220.972	0.0900759	0.191187	0.999921
NA	ENSMUSG00000097507	37.4962	49.2093	-0.0692534	0.191209	0.999921
Map2	ENSMUSG00000015222	134.649	113.136	0.084757	0.191243	0.999921
Mpzl2	ENSMUSG00000032092	69.5639	51.9077	0.0678053	0.191287	0.999921
NA	ENSMUSG00000078967	33.1941	44.34	-0.0668548	0.191454	0.999921
NA	ENSMUSG00000083061	1583.48	1486.46	0.0725853	0.19152	0.999921
Gm14446	ENSMUSG00000079339	72.8417	58.2295	0.076966	0.191737	0.999921
Ttc32	ENSMUSG00000066637	172.976	201.103	-0.0889449	0.191784	0.999921
NA	ENSMUSG00000066491	832.221	770.897	0.0799956	0.191864	0.999921
Treml2	ENSMUSG00000071068	4.80997	7.05052	-0.0304896	0.191878	0.999921
Pde1a	ENSMUSG00000059173	365.29	326.915	0.0889645	0.191958	0.999921
Itm2c	ENSMUSG00000026223	1530.6	1651.59	-0.0789507	0.192087	0.999921
Atcay	ENSMUSG00000034958	95.039	79.529	0.0756174	0.192184	0.999921
Tyw1	ENSMUSG00000056310	210.252	237.51	-0.0898762	0.192221	0.999921
NA	ENSMUSG00000082529	0	2.51621	-0.0172326	0.192258	0.999921
Mfsd8	ENSMUSG00000025759	367.037	405.332	-0.0876803	0.192328	0.999921
1700052N19Rik	ENSMUSG00000061759	177.092	153.7	0.0891077	0.192371	0.999921
Smim7	ENSMUSG00000044600	1331.28	1422.71	-0.074277	0.192386	0.999921
NA	ENSMUSG00000094159	0	0	-0.016283	0.192398	0.999921
Mtor	ENSMUSG00000028991	2069.16	2198.52	-0.0703443	0.192515	0.999921
Slc40a1	ENSMUSG00000025993	162.349	187.954	-0.0890145	0.19257	0.999921
Fat4	ENSMUSG00000046743	1602.27	1750.5	-0.083176	0.192716	0.999921
Nfe2l1	ENSMUSG00000038615	8780.54	8337.81	0.0635604	0.192775	0.999921
Col16a1	ENSMUSG00000040690	749.886	817.068	-0.0848349	0.192777	0.999921
Psph	ENSMUSG00000029446	178.002	205.749	-0.0893022	0.1928	0.999921
Zfp592	ENSMUSG00000005621	919.792	843.038	0.0848841	0.192818	0.999921
Cpxm1	ENSMUSG00000027408	211.269	184.148	0.0894703	0.192865	0.999921
Smu1	ENSMUSG00000028409	1129.07	1050.39	0.0772874	0.193137	0.999921
Zwilch	ENSMUSG00000032400	52.0911	39.6313	0.0673639	0.193138	0.999921
Rlf	ENSMUSG00000049878	1202.17	1111.85	0.0821572	0.193194	0.999921
Ago2	ENSMUSG00000036698	1171.07	1288.42	-0.0848519	0.193546	0.999921
E130309D02Rik	ENSMUSG00000039244	285.306	317.896	-0.088751	0.193547	0.999921
Myadm	ENSMUSG00000068566	2986.22	2745.37	0.0845438	0.193571	0.999921
Gm15880	ENSMUSG00000084821	26.1849	36.7718	-0.0599608	0.19377	0.999921
Sbk3	ENSMUSG00000085272	40.1561	29.8123	0.0605016	0.19383	0.999921
NA	ENSMUSG00000097358	17.4197	25.3337	-0.0539526	0.193953	0.999921
Rogdi	ENSMUSG00000022540	187.078	212.888	-0.0894017	0.194309	0.999921
NA	ENSMUSG00000077689	4.20189	0	0.0212788	0.19431	0.999921
NA	ENSMUSG00000095478	490.576	538.407	-0.0853833	0.194335	0.999921
Mir6406	ENSMUSG00000099174	0	0	0.0110999	0.194469	0.999921
NA	ENSMUSG00000081434	78.0418	63.0389	0.0777519	0.194487	0.999921
Myl1	ENSMUSG00000061816	499.368	566.224	-0.0891161	0.194595	0.999921
Plgrkt	ENSMUSG00000016495	398.726	451.828	-0.0890164	0.194616	0.999921
NA	ENSMUSG00000073293	14.7465	22.306	-0.0507014	0.194668	0.999921
NA	ENSMUSG00000082100	205.68	169.743	0.0835753	0.194879	0.999921
NA	ENSMUSG00000081405	150.419	128.781	0.0873944	0.19493	0.999921
Mob3b	ENSMUSG00000073910	9.14604	4.81334	0.0331971	0.194964	0.999921
NA	ENSMUSG00000098224	34.0643	44.768	-0.0674344	0.19498	0.999921
Gpr34	ENSMUSG00000040229	68.2483	88.0982	-0.0762781	0.195023	0.999921
Tmem179	ENSMUSG00000054013	35.2222	25.6427	0.0612661	0.195089	0.999921
Nsl1	ENSMUSG00000062510	56.1403	41.1252	0.0653063	0.195106	0.999921
Ppfia4	ENSMUSG00000026458	133.187	156.331	-0.0870689	0.195205	0.999921
Myb	ENSMUSG00000019982	1.22864	3.5465	-0.0207996	0.195217	0.999921
D830026I12Rik	ENSMUSG00000085171	1.95035	5.34774	-0.0249796	0.195361	0.999921
NA	ENSMUSG00000099024	4.20189	0	0.022056	0.195508	0.999921
Map3k11	ENSMUSG00000004054	973.055	1044.85	-0.0768392	0.195524	0.999921
Grin3a	ENSMUSG00000039579	35.4829	46.5067	-0.0676408	0.195653	0.999921
Mir6240	ENSMUSG00000098343	1.77201	4.85875	-0.0238745	0.195716	0.999921
Fam134c	ENSMUSG00000017802	1013.29	1106.7	-0.0826345	0.195817	0.999921
Nrxn1	ENSMUSG00000024109	46.1907	35.2646	0.0676442	0.195907	0.999921
Rfxank	ENSMUSG00000036120	332.222	295.66	0.0887259	0.195981	0.999921
LOC102638460	ENSMUSG00000087172	0	3.99423	-0.0204835	0.196036	0.999921
Gcc1	ENSMUSG00000029708	359.82	398.505	-0.0874725	0.196041	0.999921
Dusp1	ENSMUSG00000024190	1258.35	1145.52	0.0837181	0.196042	0.999921
Stmn2	ENSMUSG00000027500	111.601	93.5974	0.0837283	0.196271	0.999921
NA	ENSMUSG00000089952	0	2.57093	-0.0167559	0.196279	0.999921
NA	ENSMUSG00000079388	45.6904	58.0659	-0.0719951	0.196473	0.999921
Pnp2	ENSMUSG00000068417	138.597	114.237	0.0836811	0.196485	0.999921
Gvin1	ENSMUSG00000045868	2251.71	2077.2	0.0838448	0.196493	0.999921
Slc35b1	ENSMUSG00000020873	657.648	712.595	-0.0813373	0.196645	0.999921
Ppwd1	ENSMUSG00000021713	310.335	277.959	0.088515	0.196728	0.999921
Cdo1	ENSMUSG00000033022	47.8903	36.632	0.0679063	0.196737	0.999921
NA	ENSMUSG00000096299	0	0	-0.0108166	0.196905	0.999921
Nfix	ENSMUSG00000001911	982.135	911.623	0.0796211	0.197173	0.999921
NA	ENSMUSG00000093419	3.21995	7.46698	-0.0294354	0.197176	0.999921
Lmo7	ENSMUSG00000033060	11718.3	11176.8	0.0595317	0.19726	0.999921
NA	ENSMUSG00000101102	12.2905	18.8436	-0.0472768	0.19731	0.999921
Map3k1	ENSMUSG00000021754	1091.09	1184.72	-0.0807602	0.197356	0.999921
Srsf2	ENSMUSG00000034120	1623.21	1726.59	-0.0710631	0.197513	0.999921
Ctla2b	ENSMUSG00000074874	230.734	203.142	0.0884919	0.197584	0.999921
NA	ENSMUSG00000081406	4680.56	4433.61	0.0659837	0.197658	0.999921
Marveld1	ENSMUSG00000044345	738.198	797.039	-0.079662	0.197666	0.999921
Ranbp9	ENSMUSG00000038546	1079.6	1003.32	0.0790224	0.197668	0.999921
NA	ENSMUSG00000097514	3.81767	1.28546	0.0212151	0.197719	0.999921
Tmem47	ENSMUSG00000025666	615.161	560.746	0.0855192	0.197929	0.999921
Zfp366	ENSMUSG00000050919	269.138	238.145	0.088626	0.19799	0.999921
NA	ENSMUSG00000065828	3.59257	0	0.021226	0.197996	0.999921
NA	ENSMUSG00000080205	7.63535	3.5465	0.0299058	0.198166	0.999921
NA	ENSMUSG00000083558	14.865	21.7441	-0.0463398	0.198355	0.999921
Armcx3	ENSMUSG00000049047	1086.07	1167.6	-0.0770204	0.198422	0.999921
Trmt44	ENSMUSG00000029097	101.507	120.254	-0.0843968	0.198521	0.999921
Agpat3	ENSMUSG00000001211	4864.38	4620.83	0.0629709	0.198526	0.999921
Col6a4	ENSMUSG00000032572	0	0	0.0108934	0.198647	0.999921
NA	ENSMUSG00000086722	0	0	0.0108934	0.198647	0.999921
NA	ENSMUSG00000102030	0	0	0.0108934	0.198647	0.999921
Garnl3	ENSMUSG00000038860	142.273	166.344	-0.086807	0.198668	0.999921
Mgst3	ENSMUSG00000026688	2910.6	2732.21	0.0734592	0.198691	0.999921
Vwa2	ENSMUSG00000025082	3.21995	0	0.0189322	0.198816	0.999921
NA	ENSMUSG00000040775	0	0	-0.0160897	0.198851	0.999921
NA	ENSMUSG00000029390	4702.38	4466.79	0.0630732	0.198913	0.999921
Fbn2	ENSMUSG00000024598	781.47	855.492	-0.0853818	0.199015	0.999921
Ttf2	ENSMUSG00000033222	204.808	177.688	0.0880571	0.199042	0.999921
NA	ENSMUSG00000065036	37.184	26.7164	0.0610314	0.199083	0.999921
Mad2l1	ENSMUSG00000029910	119.968	99.0614	0.0776052	0.199166	0.999921
Atf4	ENSMUSG00000042406	2087.42	1947.55	0.0772645	0.199342	0.999921
NA	ENSMUSG00000090397	10.7617	17.2868	-0.0450315	0.199542	0.999921
NA	ENSMUSG00000082016	852.616	922.304	-0.0799742	0.199545	0.999921
Rcan1	ENSMUSG00000022951	2713.32	3021.76	-0.0858004	0.199562	0.999921
Tpk1	ENSMUSG00000029735	75.5908	91.479	-0.0787564	0.199571	0.999921
Ceacam16	ENSMUSG00000014686	0	0	-0.0106896	0.199794	0.999921
Eif2a	ENSMUSG00000027810	990.592	921.142	0.0772899	0.199891	0.999921
Alg14	ENSMUSG00000039887	240.126	212.181	0.0883367	0.199957	0.999921
Npdc1	ENSMUSG00000015094	328.827	364.183	-0.0868962	0.200392	0.999921
Slc22a23	ENSMUSG00000038267	226.873	255.823	-0.0882435	0.200435	0.999921
NA	ENSMUSG00000021927	108.659	91.3391	0.0809427	0.200516	0.999921
Folr1	ENSMUSG00000001827	6.06018	2.94298	0.0272093	0.200896	0.999921
Pla2g4e	ENSMUSG00000050211	64.1755	79.2603	-0.0740433	0.200981	0.999921
Pabpc1l	ENSMUSG00000054582	2.45728	5.76068	-0.0259712	0.201093	0.999921
NA	ENSMUSG00000028407	76.0593	61.827	0.0766474	0.201446	0.999921
Zfp219	ENSMUSG00000049295	468.416	511.6	-0.0836345	0.201479	0.999921
Flrt1	ENSMUSG00000047787	46.3544	59.0116	-0.0719324	0.201586	0.999921
Pclo	ENSMUSG00000061601	2.81289	0	0.017045	0.201756	0.999921
Mag	ENSMUSG00000036634	0.975173	3.23917	-0.0189858	0.202128	0.999921
Chrna4	ENSMUSG00000027577	0	0	0.0107294	0.202129	0.999921
Ecscr	ENSMUSG00000073599	441.422	402.118	0.0848802	0.202285	0.999921
Oscp1	ENSMUSG00000042616	27.7487	19.7195	0.0552053	0.202342	0.999921
Slc9a3r1	ENSMUSG00000020733	96.1899	113.869	-0.0832254	0.202457	0.999921
Aldh1b1	ENSMUSG00000035561	579.561	632.138	-0.0830496	0.202468	0.999921
Pus10	ENSMUSG00000020280	313.281	280.619	0.0874655	0.202491	0.999921
Gpr20	ENSMUSG00000045281	20.8628	29.482	-0.0560613	0.202532	0.999921
Ppan	ENSMUSG00000004100	173.491	198.421	-0.087509	0.202597	0.999921
Mast4	ENSMUSG00000034751	1856.74	1998.81	-0.0761541	0.202616	0.999921
Rapgef5	ENSMUSG00000041992	1320.25	1230.46	0.0766849	0.202846	0.999921
NA	ENSMUSG00000091844	2.23259	0	0.014457	0.202858	0.999921
Pln	ENSMUSG00000038583	91179.6	85928.2	0.0702229	0.202907	0.999921
Wdr7	ENSMUSG00000040560	839.807	904.745	-0.0783461	0.203164	0.999921
Itga8	ENSMUSG00000026768	493.369	451.083	0.0840063	0.20323	0.999921
Mcf2l	ENSMUSG00000031442	3361.96	3123.14	0.0762162	0.203252	0.999921
Ppil3	ENSMUSG00000026035	178.93	155.671	0.0868683	0.20326	0.999921
Vps37c	ENSMUSG00000048832	351.586	388.955	-0.0864407	0.203273	0.999921
Chic2	ENSMUSG00000029229	425.204	467.31	-0.0844934	0.203374	0.999921
Vmn1r179	ENSMUSG00000046924	0	1.28546	-0.0104939	0.203527	0.999921
Aldoart2	ENSMUSG00000063129	0	1.28546	-0.0104939	0.203527	0.999921
NA	ENSMUSG00000075826	0	1.28546	-0.0104939	0.203527	0.999921
NA	ENSMUSG00000080795	0	1.28546	-0.0104939	0.203527	0.999921
NA	ENSMUSG00000092760	0	1.28546	-0.0104939	0.203527	0.999921
Senp2	ENSMUSG00000022855	571.044	619.91	-0.0812161	0.203625	0.999921
Vipr2	ENSMUSG00000011171	51.452	39.5416	0.0681783	0.203646	0.999921
NA	ENSMUSG00000062896	139.517	119.935	0.0854268	0.20365	0.999921
Zcchc10	ENSMUSG00000018239	54.3897	67.6347	-0.0748438	0.203763	0.999921
Cecr5	ENSMUSG00000058979	528.017	576.377	-0.0827069	0.203838	0.999921
Lhx2	ENSMUSG00000000247	0	0	-0.0175117	0.203952	0.999921
Gm15128	ENSMUSG00000095872	0	0	0.0106395	0.204039	0.999921
NA	ENSMUSG00000022051	1810.03	1698.91	0.0716885	0.204062	0.999921
NA	ENSMUSG00000100354	2.81289	0	0.0169708	0.204125	0.999921
NA	ENSMUSG00000055114	6.15954	2.67387	0.0266465	0.204288	0.999921
Gabrr1	ENSMUSG00000028280	3.81767	8.07083	-0.0304151	0.204324	0.999921
1700049G17Rik	ENSMUSG00000070709	214.452	245.3	-0.0872962	0.204435	0.999921
Rnf222	ENSMUSG00000046490	3.33504	0	0.01875	0.204537	0.999921
NA	ENSMUSG00000083121	216.615	190.899	0.0873983	0.204615	0.999921
NA	ENSMUSG00000089817	122.867	143.154	-0.0850294	0.204621	0.999921
NA	ENSMUSG00000081185	98.2443	79.7549	0.0790385	0.204661	0.999921
NA	ENSMUSG00000084183	0	0	0.0106069	0.204691	0.999921
Senp7	ENSMUSG00000052917	430.418	389.635	0.0855372	0.204693	0.999921
Usp10	ENSMUSG00000031826	604.963	662.43	-0.0832185	0.204877	0.999921
4632428N05Rik	ENSMUSG00000020101	869.205	953.298	-0.0826803	0.204952	0.999921
2310015B20Rik	ENSMUSG00000019933	4.80997	9.85063	-0.0332493	0.205012	0.999921
NA	ENSMUSG00000070729	341.765	307.591	0.0864883	0.20503	0.999921
Utp3	ENSMUSG00000070697	485.8	443.738	0.0838959	0.205086	0.999921
Hapln1	ENSMUSG00000021613	16.0854	10.337	0.0428734	0.205117	0.999921
Dffa	ENSMUSG00000028974	518.685	569.774	-0.0836827	0.20512	0.999921
Ccdc108	ENSMUSG00000047021	0	1.28546	-0.0104195	0.205147	0.999921
Aurkc	ENSMUSG00000070837	0	1.28546	-0.0104195	0.205147	0.999921
NA	ENSMUSG00000077758	0	1.28546	-0.0104195	0.205147	0.999921
NA	ENSMUSG00000082794	0	1.28546	-0.0104195	0.205147	0.999921
NA	ENSMUSG00000097307	0	1.28546	-0.0104195	0.205147	0.999921
NA	ENSMUSG00000075408	46.481	34.0772	0.0643508	0.205151	0.999921
Fam13c	ENSMUSG00000043259	84.6786	108.87	-0.0760468	0.205241	0.999921
Rny1	ENSMUSG00000065701	792.997	627.643	0.0686399	0.205253	0.999921
Gm5741	ENSMUSG00000095845	3.54401	0	0.0200633	0.205354	0.999921
Mir5119	ENSMUSG00000093176	5.9312	2.67387	0.0262857	0.20553	0.999921
Ttc17	ENSMUSG00000027194	946.29	1013.89	-0.0750201	0.205566	0.999921
1700113A16Rik	ENSMUSG00000096935	3.54401	7.00753	-0.0288624	0.205574	0.999921
Bcs1l	ENSMUSG00000026172	462.59	504.873	-0.0831785	0.205609	0.999921
Tex38	ENSMUSG00000044556	2.23259	0	0.0143907	0.205639	0.999921
Arc	ENSMUSG00000022602	32.5814	22.0483	0.0549194	0.205792	0.999921
2610507B11Rik	ENSMUSG00000010277	9679.02	10175.8	-0.061356	0.20584	0.999921
Asb18	ENSMUSG00000067081	288.018	255.005	0.0871593	0.205962	0.999921
Asb6	ENSMUSG00000039483	216.024	243.344	-0.0871457	0.205993	0.999921
Abhd14a	ENSMUSG00000042210	213.709	241.218	-0.0871463	0.206045	0.999921
B630005N14Rik	ENSMUSG00000042742	495.803	543.944	-0.0834637	0.20614	0.999921
NA	ENSMUSG00000083883	4.05688	0	0.0205868	0.20626	0.999921
Spats1	ENSMUSG00000023935	15.2707	22.4305	-0.0503476	0.206267	0.999921
Kcnmb1	ENSMUSG00000020155	18.704	26.164	-0.0526389	0.206339	0.999921
1700019G17Rik	ENSMUSG00000068299	13.9764	21.9679	-0.0467507	0.206344	0.999921
Ckap2l	ENSMUSG00000048327	107.588	87.8067	0.0726716	0.206365	0.999921
Sema3c	ENSMUSG00000028780	1080.97	1165.17	-0.0780455	0.206371	0.999921
NA	ENSMUSG00000082374	7.71407	13.4872	-0.0391073	0.206594	0.999921
Ube2b	ENSMUSG00000020390	3327.38	3152.6	0.0644876	0.20662	0.999921
Ebf2	ENSMUSG00000022053	269.729	303.751	-0.0868336	0.206768	0.999921
NA	ENSMUSG00000065049	27.225	37.5511	-0.0602471	0.206825	0.999921
NA	ENSMUSG00000090968	3.03009	6.73774	-0.0277008	0.207108	0.999921
Rpl18a	ENSMUSG00000045128	5426.12	5157.39	0.0623314	0.207187	0.999921
NA	ENSMUSG00000100382	9.68628	5.5389	0.0335852	0.207284	0.999921
Mast3	ENSMUSG00000031833	162.06	140.567	0.0857969	0.207372	0.999921
Pcdhb13	ENSMUSG00000047307	26.5407	18.205	0.0530322	0.207438	0.999921
NA	ENSMUSG00000078160	48.2913	37.3349	0.0667422	0.207732	0.999921
NA	ENSMUSG00000081259	0	5.96659	-0.02469	0.207732	0.999921
Arpp21	ENSMUSG00000032503	10.0665	5.14185	0.033716	0.207805	0.999921
NA	ENSMUSG00000098274	13.0563	19.4387	-0.0461201	0.20798	0.999921
Myh7b	ENSMUSG00000074652	2914.62	3169.14	-0.0808777	0.208073	0.999921
Ccdc85b	ENSMUSG00000095098	268.465	298.911	-0.0861987	0.208144	0.999921
NA	ENSMUSG00000088158	9.22662	14.9324	-0.0413311	0.208184	0.999921
Pof1b	ENSMUSG00000034607	0	3.36887	-0.0183717	0.208194	0.999921
Gprin1	ENSMUSG00000069227	0	3.36887	-0.0183717	0.208194	0.999921
[truncated: 39,289 more rows]

## Sheet: Figure 5c-g
Figure 5c
Scn5a normalized expression levels	WT	WT	WT	WT	RE6-9+/-	RE6-9+/-	RE6-9+/-	RE6-9+/-	RE6-9+/-	RE6-9+/-	RE6-9+/-	RE6-9+/-		WT SEM	RE6-9+/- SEM
LV	0.295533	0.3053	0.232738	0.240162	0.163091	0.146511	0.155253	0.183355	0.150562	0.119498	0.131114	0.140428		0.0186346	0.00693044
RV	0.222856	0.199335	0.406981	0.230117	0.159285	0.119734	0.0751856	0.0736698	0.121582	0.122946	0.12696	0.126295		0.0478394	0.0100446
IVS	0.245835	0.271025	0.281934	0.274909	0.150182	0.140773	0.110119	0.131313	0.168606					0.00786135	0.009723
LA	0.107279	0.127617	0.090972	0.0952693	0.0608026	0.0612568	0.0645987	0.0743777	0.0707707					0.0082051	0.0026811
RA	0.110862	0.113926	0.172115	0.157054	0.13004	0.114264	0.160999	0.171892	0.148176					0.0153892	0.0103869
LV Normalized to (cTnI, Hprt)
cTnI	6.19292e-06	1.9283e-05	8.70791e-06	3.39927e-05	7.0051e-06	2.59832e-05	3.50821e-05	3.48127e-05	3.25651e-05	5.92425e-05	3.44715e-05	2.29739e-05
Hprt	7.58311e-08	2.43259e-07	1.31594e-07	6.02985e-07	7.8068e-08	3.21651e-07	4.50092e-07	4.41285e-07	4.80015e-07	1.08388e-06	7.88906e-07	3.98432e-07
Geomean(cTnI, Hprt)	6.85285e-07	2.16582e-06	1.07047e-06	4.52737e-06	7.3951e-07	2.89094e-06	3.97369e-06	3.91948e-06	3.9537e-06	8.01324e-06	5.21486e-06	3.02548e-06
RV Scn5a normalized to (cTnI, Hprt)
cTnI	1.84427e-05	1.88608e-05	6.40707e-05	3.97137e-05	4.05386e-05	6.31304e-05	4.79875e-05	3.61211e-05	3.38272e-05	3.61493e-05	3.4849e-05	2.95546e-05
Hprt	7.58311e-08	2.43259e-07	1.31594e-07	6.12885e-07	7.8068e-08	3.21651e-07	4.50092e-07	4.41285e-07	4.87284e-07	5.06977e-07	5.24619e-07	4.48162e-07
Geomean(cTnI, Hprt)	1.1826e-06	2.14197e-06	2.90367e-06	4.93355e-06	1.77898e-06	4.50621e-06	4.64745e-06	3.99246e-06	4.05998e-06	4.28099e-06	4.2758e-06	3.63941e-06
IVS Scn5a normalized to (cTnI, Hprt)
cTnI	0.000120594	2.93694e-05	3.04556e-05	2.03167e-05	3.30526e-05	1.61243e-05	3.41456e-05	4.29817e-05	3.58872e-05
Hprt	1.42821e-06	3.46871e-07	4.01821e-07	2.35709e-07	4.14913e-07	1.79307e-07	4.2413e-07	5.43259e-07	5.90725e-07
Geomean(cTnI, Hprt)	1.31237e-05	3.19177e-06	3.49824e-06	2.18834e-06	3.70324e-06	1.70036e-06	3.80555e-06	4.8322e-06	4.60428e-06
LA Scn5a normalized to (cTnI, Hprt)
cTnI	1.21566e-05	2.29229e-05	2.11451e-05	1.8058e-05	1.53269e-05	1.73703e-05	2.31649e-05	2.09003e-05	1.67427e-05
Hprt	1.20912e-07	2.44175e-07	2.71898e-07	2.39494e-07	2.24734e-07	2.12007e-07	2.65112e-07	2.6223e-07	2.19938e-07
Geomean(cTnI, Hprt)	1.21238e-06	2.36584e-06	2.39777e-06	2.07961e-06	1.85593e-06	1.91902e-06	2.47816e-06	2.34109e-06	1.91894e-06
RA Scn5a normalized to (cTnI, Hprt)
cTnI	4.84491e-05	3.43957e-05	4.01318e-05	3.81874e-05	2.89073e-05	2.63346e-05	3.32463e-05	4.41062e-05	3.52122e-05
Hprt	3.84239e-07	2.97907e-07	3.61412e-07	3.16222e-07	2.84598e-07	2.32658e-07	3.29383e-07	3.81315e-07	3.39981e-07
Geomean(cTnI, Hprt)	4.31463e-06	3.20105e-06	3.80843e-06	3.47501e-06	2.86827e-06	2.47527e-06	3.30919e-06	4.10102e-06	3.45998e-06
Foldchange difference compared to average WT
	WT average	WT	WT	WT	WT	RE6-9+/-	RE6-9+/-	RE6-9+/-	RE6-9+/-	RE6-9+/-	RE6-9+/-	RE6-9+/-	RE6-9+/-		WT SEM	RE6-9+/- SEM	ttest
LV	0.268433	1.10095	1.13734	0.867025	0.894679	0.607568	0.545802	0.578368	0.683056	0.560893	0.445169	0.48844	0.523138		0.0694198	0.0258181	2.1469e-05
RV	0.264822	0.841531	0.752713	1.53681	0.868948	0.60148	0.452129	0.28391	0.278186	0.45911	0.464261	0.479415	0.476907		0.180647	0.0379296	0.00173941
IVS	0.268426	0.91584	1.00968	1.05033	1.02415	0.559493	0.524439	0.41024	0.489198	0.62813					0.0292869	0.0362223	2.35212e-05
LA	0.105284	1.01894	1.21212	0.86406	0.904877	0.577509	0.581822	0.613565	0.706446	0.672186					0.0779328	0.0254654	0.0016076
RA	0.138489	0.800509	0.822636	1.2428	1.13405	0.938988	0.825073	1.16254	1.2412	1.06995					0.111122	0.0750013	0.724248
Figure 5d
Scn5a normalized expression levels
	WT	WT	WT	WT	Scn5a+/∆7	Scn5a+/∆7	Scn5a+/∆7	RE6-9+/-	RE6-9+/-	RE6-9+/-	RE6-9+/-	RE6-9+/-	RE6-9+/-	RE6-9+/-	RE6-9+/-
LV	0.295533	0.3053	0.232738	0.240162	0.170672	0.171428	0.192632	0.163091	0.146511	0.155253	0.183355	0.150562	0.119498	0.131114	0.140428
LV Scn5a normalized to (cTnI, Hprt)
cTnI	6.19292e-06	1.9283e-05	8.70791e-06	3.39927e-05	3.73058e-05	2.29795e-05	7.73374e-06	2.38409e-05	7.0051e-06	2.59832e-05	3.50821e-05	3.48127e-05	3.25651e-05	5.92425e-05	3.44715e-05	2.29739e-05
Hprt	7.58311e-08	2.43259e-07	1.31594e-07	6.02985e-07	4.95983e-07	4.08879e-07	8.63996e-08	2.11836e-07	7.8068e-08	3.21651e-07	4.50092e-07	4.41285e-07	4.80015e-07	1.08388e-06	7.88906e-07	3.98432e-07
Geomean(cTnI, Hprt)	6.85285e-07	2.16582e-06	1.07047e-06	4.52737e-06	4.30152e-06	3.06526e-06	8.1743e-07	2.2473e-06	7.3951e-07	2.89094e-06	3.97369e-06	3.91948e-06	3.9537e-06	8.01324e-06	5.21486e-06	3.02548e-06
Foldchange difference compared to average WT	WT average	WT	WT	WT	WT	Scn5a+/∆7	Scn5a+/∆7	Scn5a+/∆7	RE6-9+/-	RE6-9+/-	RE6-9+/-	RE6-9+/-	RE6-9+/-	RE6-9+/-	RE6-9+/-	RE6-9+/-		WT SEM	Scn5a+/∆7 SEM	RE6-9+/- SEM	ttest	ttest
LV Scn5a	0.268433	1.10095	1.13734	0.867025	0.894679	0.635807	0.638625	0.717618	0.607568	0.545802	0.578368	0.683056	0.560893	0.445169	0.48844	0.523138		0.0347099	0.0154804	0.00912808	0.0108951	2.1469e-05
Figure 5e
	Experiment 1					Experiment 2
	WT	Scn5a+/∆7	RE6-9+/-			WT	Scn5a+/∆7	RE6-9+/-
Nav1.5	0.737166	0.276823	0.471288		Nav1.5	1.1168	0.422411	0.203865
anti-Nav1.5					anti-Nav1.5
anti-calnexin
					anti-calnexin
Figure 5f
Scn5a normalized to (cTnI, Hprt)	WT				T RE6-9+/-
Scn5a	0.103967	0.109109	0.0929857	0.0943511	0.056054	0.0541226	0.0494361	0.0513532	0.061426	0.0559122	0.0587909
cTnI	0.000125086	0.000138959	0.00014441	0.000124075	0.000124041	0.000201276	0.000152499	0.000154815	0.000102392	0.000110926	9.0253e-05
Hprt	1.91179e-06	2.51045e-06	2.32216e-06	2.09036e-06	1.97375e-06	2.94654e-06	2.34467e-06	3.78777e-06	1.91065e-06	2.12705e-06	1.45945e-06
Geomean(cTnI, Hprt)	1.54641e-05	1.86776e-05	1.83124e-05	1.61047e-05	1.56469e-05	2.4353e-05	1.89093e-05	2.42157e-05	1.39869e-05	1.53605e-05	1.14769e-05
Foldchange difference compared to average WT	WT average	WT				T RE6-9+/-								ttest
Scn5a	0.100103	1.0386	1.08997	0.928897	0.942537	0.559962	0.540667	0.493851	0.513002	0.613626	0.558545	0.587302		4.51084e-07
Scn5a normalized to (cTnI, Hprt)	WT										C1 RE6-9+/-							C2 RE6-9+/-					C3 RE6-9+/-			C4 RE6-9+/-
Scn5a	0.130934	0.130628	0.146823	0.130476	0.118711	0.0733072	0.0883614	0.0883614	0.112579	0.0929431	0.0386538	0.025209	0.0378899	0.0451625	0.0473879	0.0581221	0.0539986	0.0464456	0.0354454	0.0149726	0.0595621	0.0588421	0.0270424	0.0456817	0.0456817	0.0595849	0.0498068	0.0606543	0.0488901
cTnI	2.91641e-05	3.67587e-05	3.39455e-05	3.28254e-05	2.42681e-05	1.38802e-05	2.39094e-05	2.80045e-05	1.4377e-05	2.32837e-05	3.19348e-05	5.35369e-05	3.8771e-05	2.42872e-05	1.68172e-05	1.09612e-05	2.57655e-05	2.68433e-05	3.62019e-05	2.77036e-05	2.4263e-05	2.58382e-05	3.952e-05	3.85483e-05	4.33016e-05	2.65193e-05	3.70588e-05	2.59626e-05	2.75128e-05
Hprt	3.76792e-07	4.28588e-07	4.71261e-07	3.98491e-07	3.35246e-07	3.13806e-07	6.13315e-07	5.88554e-07	3.15459e-07	5.55204e-07	4.70871e-07	6.63237e-07	5.1274e-07	5.58849e-07	3.59297e-07	2.56485e-07	6.73878e-07	4.46937e-07	4.92467e-07	3.06891e-07	4.36427e-07	4.64044e-07	4.66837e-07	5.38358e-07	6.59421e-07	4.35788e-07	5.66963e-07	4.1179e-07	4.29456e-07
Geomean(cTnI, Hprt)	3.31493e-06	3.96917e-06	3.99965e-06	3.61671e-06	2.85233e-06	2.08703e-06	3.82936e-06	4.05983e-06	2.12964e-06	3.59544e-06	3.87778e-06	5.95883e-06	4.45864e-06	3.68414e-06	2.45812e-06	1.67672e-06	4.16687e-06	3.46371e-06	4.22235e-06	2.91581e-06	3.25408e-06	3.46267e-06	4.29527e-06	4.55552e-06	5.34359e-06	3.39953e-06	4.58377e-06	3.26974e-06	3.43737e-06
Foldchange difference compared to average WT	WT average	WT										C1 RE6-9+/-							C2 RE6-9+/-					C3 RE6-9+/-			C4 RE6-9+/-					WT	C1 RE6-9+/- SEM	C2 RE6-9+/- SEM	C3 RE6-9+/- SEM	C4 RE6-9+/- SEM		ttest C1 RE6-9+/-	ttest C2 RE6-9+/-	ttstest C3 RE6-9+/-	ttest C4 RE6-9+/-
	0.111312	1.17627	1.17353	1.31902	1.17216	1.06647	0.658572	0.793814	0.793814	1.01138	0.834975	0.347255	0.22647	0.340392	0.405727	0.42572	0.522153	0.485109	0.417255	0.318431	0.13451	0.535089	0.528621	0.242941	0.410392	0.410392	0.535294	0.447451	0.544902	0.439215		0.0687972	0.0374766	0.0746174	0.055817	0.0280527		5.53179e-06	0.000100961	0.000489565	0.000713684
	WT					C1 RE9+/-						C2 RE9+/-					C3 RE9+/-				C RE6-8+/-
Scn5a	0.0936024	0.0965951	0.100336	0.0824542	0.0806921	0.0601256	0.0540686	0.0423777	0.0412152	0.044807	0.033942	0.0526968	0.0592258	0.0434404	0.0481293	0.0389704	0.0500405	0.0468722	0.0371745	0.0555822	0.0621328	0.0258862	0.0807244	0.0708471	0.0697696
cTnI	2.63352e-05	3.08029e-05	3.56899e-05	3.55698e-05	2.69914e-05	2.57631e-05	3.66645e-05	3.35156e-05	2.10626e-05	2.97085e-05	1.57793e-05	2.02773e-05	5.30722e-05	4.24735e-05	2.11452e-05	1.66364e-05	3.65833e-05	1.88212e-05	3.86847e-05	2.22269e-05	3.38109e-05	2.16527e-05	1.53278e-05	1.4752e-05	1.66481e-05
Hprt	3.35493e-07	3.51327e-07	4.88408e-07	4.38265e-07	3.55988e-07	3.6108e-07	4.71274e-07	4.13742e-07	2.98262e-07	4.33337e-07	2.19505e-07	2.7055e-07	6.63225e-07	5.25181e-07	2.09594e-07	1.48671e-07	4.3726e-07	1.85549e-07	4.5235e-07	2.40627e-07	3.74656e-07	2.65151e-07	1.62647e-07	1.49742e-07	1.544e-07
Geomean(cTnI, Hprt)	2.97242e-06	3.28966e-06	4.17507e-06	3.94829e-06	3.09978e-06	3.05001e-06	4.15681e-06	3.72382e-06	2.50643e-06	3.58801e-06	1.86109e-06	2.34222e-06	5.93286e-06	4.72295e-06	2.10521e-06	1.57269e-06	3.99955e-06	1.86876e-06	4.18318e-06	2.31266e-06	3.55914e-06	2.39609e-06	1.57893e-06	1.48627e-06	1.60327e-06
Foldchange difference compared to average WT	WT average	WT					C1 RE9+/-						C2 RE9+/-					C3 RE9+/-				C RE6-8+/-						WT	C1 RE9+/- SEM	C2 RE9+/- SEM	C3 RE9+/- SEM	C RE6-8+/- SEM		ttest C1 RE9+/-	ttest C2 RE9+/-	ttest C3 RE9+/-	ttest C RE6-8+/-
	0.090736	1.03159	1.06457	1.1058	0.908726	0.889306	0.662644	0.595889	0.467044	0.454232	0.493817	0.374074	0.58077	0.652726	0.478756	0.530433	0.429492	0.551496	0.516578	0.4097	0.612571	0.684764	0.285292	0.889662	0.780805	0.768929		0.0429805	0.0425616	0.0389031	0.0425366	0.104362		2.06806e-05	4.24754e-05	0.000109357	0.0225468
Figure 5g
Genes normalized to (cTnI, Hprt)	Oxsr1						Exog						Scn5a						Scn10a						Wdr48
	WT	RE6-9+/-	RE9+/-	RE6-8+/-			WT	RE6-9+/-	RE9+/-	RE6-8+/-			WT	RE6-9+/-	RE9+/-	RE6-8+/-			WT	RE6-9+/-	RE9+/-	RE6-8+/-			WT	RE6-9+/-	RE9+/-	RE6-8+/-
	0.037602	0.0412864	0.0455125	0.0357511			0.00553287	0.0061652	0.00373074	0.00416283			0.116913	0.0345147	0.0736526	0.0761113			0.00424083	0.00330399	0.0014303	0.00270326			0.030278	0.0282109	0.03575	0.0359927
	0.0409613	0.0270908	0.0433453	0.0307921			0.00530102	0.00516402	0.00427876	0.0030141			0.116641	0.0225096	0.0662328	0.0317101			0.0036115	0.00224557	0.0014446	0.0021526			0.0328316	0.0265085	0.0496122	0.0268434
	0.0391191	0.0372769	0.0341344	0.0392208			0.0053221	0.00505863	0.00310895	0.00576915			0.131101	0.0338326	0.0519118	0.0658986			0.00587137	0.00340411	0.00096545	0.00648816			0.0341692	0.0255357	0.0362364	0.0468756
	0.0380355	0.0347428	0.0396755	0.0399029			0.00516402	0.0036247	0.0053896	0.00624359			0.116504	0.0505785	0.0336457	0.0578354			0.00355429	0.00212543	0.00310425	0.00369154			0.0288189	0.0240957	0.0481914	0.0383228
	0.0369518	0.0379898	0.0395618	0.0426313			0.00620736	0.00445971	0.00533267	0.0051429			0.106	0.0530708	0.0365778	0.0569558			0.00463416	0.00183179	0.00401315	0.00404112			0.0334396	0.0264806	0.043586	0.0462999
	0.0309276	0.0347428	0.0321724				0.00425095	0.00394731	0.00540858				0.0820984	0.0650923	0.0277082				0.0029784	0.00194365	0.00152416				0.0246713	0.0265628	0.0490137
	0.0319017	0.0365286	0.0434536				0.00451664	0.00408965	0.00361481				0.0989579	0.0604743	0.0645524				0.00336993	0.00230721	0.00141599				0.0243424	0.0264806	0.0447483
	0.0339311	0.0372769	0.0342428				0.00407067	0.00657622	0.0040996				0.0989579	0.0414722	0.0725503				0.00371951	0.00273902	0.00138739				0.0282898	0.0267517	0.0316156
	0.0351487	0.0332675	0.0360849				0.00445971	0.00555395	0.00321434				0.12608	0.0316498	0.0532136				0.00330001	0.00323247	0.00154472				0.025576	0.0267517	0.036358
	0.0346616	0.0145207	0.0420629				0.00416556	0.00399421	0.00504801				0.104089	0.0133693	0.0392899				0.00275467	0.00262459	0.00226526				0.0280431	0.0199422	0.0362669
		0.0440779	0.0339914					0.00556989	0.00500056					0.066705	0.0318131					0.00141229	0.00205552					0.0281253	0.0381583
		0.0454579	0.0377627					0.00531369	0.00347219					0.0658986	0.0612986					0.00178984	0.00171247					0.0301813	0.0337756
		0.0278493	0.0322861					0.00638652	0.00542756					0.0241466	0.0382637					0.00330399	0.00395722					0.0257789	0.0451486
		0.0344595	0.0235325					0.00663945	0.00396629					0.0407901	0.0303471					0.00419792	0.0032301					0.0272381	0.0388162
		0.0359766	0.0496797					0.00737717	0.00776179					0.0407901	0.045374					0.00323962	0.00353773					0.0278461	0.0476979
		0.0398776						0.00702939						0.0532044						0.00427659						0.0311292
		0.0359766						0.00698723						0.0444735						0.00365441						0.0294269
		0.0373853						0.00688184						0.0541594						0.00323247						0.0272381
		0.0405278						0.00715585						0.0436549						0.00274617						0.0291837
Foldchange difference compared to average WT	Oxsr1						Exog						Scn5a						Scn10a						Wdr48
WT average	WT	RE6-9+/-	RE9+/-	RE6-8+/-		WT average	WT	RE6-9+/-	RE9+/-	RE6-8+/-		WT average	WT	RE6-9+/-	RE9+/-	RE6-8+/-		WT average	WT	RE6-9+/-	RE9+/-	RE6-8+/-		WT average	WT	RE6-9+/-	RE9+/-	RE6-8+/-
0.035924	1.04671	1.14927	1.26691	0.995187		0.00489909	1.12937	1.25844	0.761517	0.849715		0.109734	1.06542	0.31453	0.671191	0.693597		0.00380347	1.11499	0.868677	0.376051	0.710736		0.029046	1.04242	0.971248	1.23081	1.23916
0.035924	1.14022	0.754113	1.20658	0.857145		0.00489909	1.08204	1.05408	0.873378	0.615237		0.109734	1.06294	0.205128	0.603575	0.288972		0.00380347	0.949528	0.5904	0.379811	0.565956		0.029046	1.13033	0.912638	1.70806	0.92417
0.035924	1.08894	1.03766	0.950183	1.09177		0.00489909	1.08634	1.03257	0.634597	1.1776		0.109734	1.19472	0.308314	0.473069	0.60053		0.00380347	1.54369	0.895001	0.253834	1.70585		0.029046	1.17638	0.879147	1.24755	1.61384
0.035924	1.05877	0.967119	1.10443	1.11076		0.00489909	1.05408	0.739872	1.10012	1.27444		0.109734	1.06169	0.460918	0.306611	0.52705		0.00380347	0.934486	0.558815	0.816163	0.970573		0.029046	0.99218	0.82957	1.65914	1.31938
0.035924	1.02861	1.0575	1.10126	1.18671		0.00489909	1.26704	0.910313	1.0885	1.04977		0.109734	0.965967	0.48363	0.333331	0.519034		0.00380347	1.2184	0.48161	1.05513	1.06248		0.029046	1.15126	0.911677	1.50059	1.59402
0.035924	0.860916	0.967119	0.895568			0.00489909	0.867703	0.805724	1.104			0.109734	0.748157	0.593182	0.252503			0.00380347	0.783076	0.511021	0.400729			0.029046	0.849389	0.914509	1.68745
0.035924	0.888032	1.01683	1.2096			0.00489909	0.921934	0.834777	0.737854			0.109734	0.901797	0.551098	0.588262			0.00380347	0.886015	0.606608	0.37229			0.029046	0.838064	0.911677	1.5406
0.035924	0.944522	1.03766	0.953199			0.00489909	0.830903	1.34233	0.836808			0.109734	0.901797	0.377933	0.661146			0.00380347	0.977925	0.720137	0.364769			0.029046	0.973966	0.921011	1.08847
0.035924	0.978417	0.926051	1.00448			0.00489909	0.910313	1.13367	0.656109			0.109734	1.14896	0.288423	0.484932			0.00380347	0.867633	0.849875	0.406135			0.029046	0.880533	0.921011	1.25174
0.035924	0.964859	0.404205	1.17088			0.00489909	0.850271	0.815296	1.0304			0.109734	0.948556	0.121834	0.358047			0.00380347	0.724253	0.690053	0.595579			0.029046	0.965472	0.686572	1.2486
0.035924		1.22698	0.946201			0.00489909		1.13692	1.02071			0.109734		0.607878	0.289911			0.00380347		0.371318	0.540432			0.029046		0.968303	1.31372
0.035924		1.26539	1.05118			0.00489909		1.08463	0.708742			0.109734		0.60053	0.55861			0.00380347		0.470581	0.450239			0.029046		1.03909	1.16283
0.035924		0.775228	0.898733			0.00489909		1.30361	1.10787			0.109734		0.220047	0.348695			0.00380347		0.868677	1.04042			0.029046		0.88752	1.55438
0.035924		0.959232	0.655062			0.00489909		1.35524	0.809598			0.109734		0.371717	0.276551			0.00380347		1.10371	0.849251			0.029046		0.937757	1.33637
0.035924		1.00146	1.38291			0.00489909		1.50582	1.58433			0.109734		0.371717	0.41349			0.00380347		0.851755	0.930132			0.029046		0.958689	1.64215
0.035924		1.11005				0.00489909		1.43484				0.109734		0.484848				0.00380347		1.12439				0.029046		1.07172
0.035924		1.00146				0.00489909		1.42623				0.109734		0.405284				0.00380347		0.96081				0.029046		1.01311
0.035924		1.04068				0.00489909		1.40472				0.109734		0.493551				0.00380347		0.849875				0.029046		0.937757
0.035924		1.12815				0.00489909		1.46065				0.109734		0.397824				0.00380347		0.722017				0.029046		1.00474
SEM	0.028025	0.0437466	0.0469453	0.0567047			0.0456815	0.0577675	0.0641664	0.118267			0.0419877	0.031902	0.0376432	0.0670355			0.0758253	0.0491576	0.0705756	0.196853			0.0391419	0.019018	0.0541875	0.127083
ttest		0.887433	0.401505	0.402399				0.0759275	0.477718	0.949932				1.29967e-11	1.31216e-09	2.92045e-05				0.00631064	0.00078834	0.985858				0.0814827	1.16119e-05	0.00599044
Oxsr1, Exog, Scn10a, Wdr48 normalized to (cTnI, Hprt)	WT										RE6-9+/-																			RE9+/-															RE6-8+/-
cTnI	3.39907e-05	3.49724e-05	4.20826e-05	4.63069e-05	3.16405e-05	1.38802e-05	2.39094e-05	2.80045e-05	1.4377e-05	2.32837e-05	3.06158e-05	5.43979e-05	3.77074e-05	3.57039e-05	3.46727e-05	2.5715e-05	3.88744e-05	3.91066e-05	4.05642e-05	2.25221e-05	2.90546e-05	2.42865e-05	2.24092e-05	2.42872e-05	1.68172e-05	1.09612e-05	2.57655e-05	2.4263e-05	2.58382e-05	4.14322e-05	5.01355e-05	4.68379e-05	3.17327e-05	7.51193e-05	6.13553e-05	5.73938e-05	2.10626e-05	2.97085e-05	1.57793e-05	2.11452e-05	1.66364e-05	1.88212e-05	3.86847e-05	2.22269e-05	3.99267e-05	3.15005e-05	1.53278e-05	1.4752e-05	1.66481e-05
Hprt	3.42296e-07	3.86227e-07	5.25457e-07	4.676e-07	3.6345e-07	3.13806e-07	6.13315e-07	5.88554e-07	3.15459e-07	5.55204e-07	3.89502e-07	6.05867e-07	5.26637e-07	5.10736e-07	3.87774e-07	2.66955e-07	4.6427e-07	4.74918e-07	5.40941e-07	3.09019e-07	3.62421e-07	3.17515e-07	2.92541e-07	5.58849e-07	3.59297e-07	2.56485e-07	6.73878e-07	4.36427e-07	4.64044e-07	4.62783e-07	5.54349e-07	5.48072e-07	2.94282e-07	7.36656e-07	6.11833e-07	5.62444e-07	2.98262e-07	4.33337e-07	2.19505e-07	2.09594e-07	1.48671e-07	1.85549e-07	4.5235e-07	2.40627e-07	3.62123e-07	3.19342e-07	1.62647e-07	1.49742e-07	1.544e-07
Geomean(cTnI, Hprt)	3.41099e-06	3.67523e-06	4.7024e-06	4.65329e-06	3.39113e-06	2.08703e-06	3.82936e-06	4.05983e-06	2.12964e-06	3.59544e-06	3.45325e-06	5.74089e-06	4.45625e-06	4.27028e-06	3.66677e-06	2.62007e-06	4.24832e-06	4.30957e-06	4.68432e-06	2.63814e-06	3.24499e-06	2.77693e-06	2.56039e-06	3.68414e-06	2.45812e-06	1.67672e-06	4.16687e-06	3.25408e-06	3.46267e-06	4.37883e-06	5.27186e-06	5.06661e-06	3.05587e-06	7.43889e-06	6.12693e-06	5.68162e-06	2.50643e-06	3.58801e-06	1.86109e-06	2.10521e-06	1.57269e-06	1.86876e-06	4.18318e-06	2.31266e-06	3.80242e-06	3.17166e-06	1.57893e-06	1.48627e-06	1.60327e-06

## Sheet: Figure 6 b,c,e,f,h,i
Figure 6b								Figure 6c
Genotype	PR Interval (s)			AVERAGE	SEM	N		Genotype	QRS duration (s)			AVERAGE	SEM	N
WT	0.0341013		WT	0.0338344	0.000452852	25		WT	0.0103153		WT	0.0107152	0.000198423	24
WT	0.037325		Scn5a+/∆7	0.0355127	0.000476551	32		WT	0.0111905		Scn5a+/∆7	0.0117739	0.000225567	30
WT	0.0306246		RE6-9+/-	0.0358631	0.000425906	23		WT	0.00949508		RE6-9+/-	0.0116286	0.000289035	22
WT	0.0410573							WT	0.0139496
WT	0.0319866							WT	0.0112331
WT	0.0358435							WT	0.0112033
WT	0.0341958							WT	0.0097479
WT	0.0338852							WT	0.0105986
WT	0.0366932							WT	0.00864244
WT	0.0334114							WT	0.0114909
WT	0.0319912							WT	0.0109748
WT	0.0328843							WT	0.0111972
WT	0.0359338							WT	0.0107428
WT	0.0366393							WT	0.0112553
WT	0.0325253							WT	0.0109265
WT	0.0324031							WT	0.0105397
WT	0.0336149							WT	0.00967434
WT	0.0336352							WT	0.00965859
WT	0.0338667							WT	0.0109265
WT	0.0328681							WT	0.0125408
WT	0.0358737							WT	0.0118439
WT	0.035069							WT	0.00940988
WT	0.0355988							WT	0.0096837
WT	0.0293725							WT	0.0106345
WT	0.0333399							WT	0.0112807
WT	0.0352748							WT	0.0105279
WT	0.0335412							WT	0.0110586
WT	0.0298728							WT	0.0105462
WT	0.0342347							WT	0.0124412
WT	0.033888							WT	0.00967148
WT	0.0356886							WT	0.0111915
WT	0.0359011							WT	0.0107558
WT	0.0332616							WT	0.0107091
WT	0.0337813							WT	0.00976335
WT	0.030091							WT	0.0100601
WT	0.0338705							WT	0.0104425
WT	0.0315738							WT	0.00962404
WT	0.034205							WT	0.0107111
WT	0.0315404							WT	0.0115067
WT	0.0311569							WT	0.010542
WT	0.0345786							WT	0.0109021
WT	0.0307538							WT	0.0123393
WT	0.0351989							WT	0.00970716
WT	0.0321021							WT	0.00981187
WT	0.0372915							Scn5a+/∆7	0.0109012
Scn5a+/∆7	0.0368687							Scn5a+/∆7	0.0101458
Scn5a+/∆7	0.0373281							Scn5a+/∆7	0.0120998
Scn5a+/∆7	0.0361898							Scn5a+/∆7	0.0117982
Scn5a+/∆7	0.0308451							Scn5a+/∆7	0.011015
Scn5a+/∆7	0.0365537							Scn5a+/∆7	0.0115357
Scn5a+/∆7	0.0347426							Scn5a+/∆7	0.0107234
Scn5a+/∆7	0.0338475							Scn5a+/∆7	0.0113906
Scn5a+/∆7	0.0344128							Scn5a+/∆7	0.0110052
Scn5a+/∆7	0.0378157							Scn5a+/∆7	0.0117828
Scn5a+/∆7	0.0335265							Scn5a+/∆7	0.0149919
Scn5a+/∆7	0.0354188							Scn5a+/∆7	0.0101973
Scn5a+/∆7	0.0305188							Scn5a+/∆7	0.0114374
Scn5a+/∆7	0.0320395							Scn5a+/∆7	0.0110094
Scn5a+/∆7	0.0328843							Scn5a+/∆7	0.0135117
Scn5a+/∆7	0.0337956							Scn5a+/∆7	0.0122361
Scn5a+/∆7	0.0308335							Scn5a+/∆7	0.0113796
Scn5a+/∆7	0.036708							Scn5a+/∆7	0.0109411
Scn5a+/∆7	0.0388226							Scn5a+/∆7	0.0125988
Scn5a+/∆7	0.0362731							Scn5a+/∆7	0.0126858
Scn5a+/∆7	0.0365154							Scn5a+/∆7	0.0117892
Scn5a+/∆7	0.0334294							Scn5a+/∆7	0.0112018
Scn5a+/∆7	0.0361919							Scn5a+/∆7	0.0103254
Scn5a+/∆7	0.0368807							Scn5a+/∆7	0.0116854
Scn5a+/∆7	0.0404484							Scn5a+/∆7	0.0113767
Scn5a+/∆7	0.0348851							Scn5a+/∆7	0.0126098
Scn5a+/∆7	0.0376695							Scn5a+/∆7	0.0117846
Scn5a+/∆7	0.036398							Scn5a+/∆7	0.0122019
Scn5a+/∆7	0.0375144							Scn5a+/∆7	0.0114754
Scn5a+/∆7	0.0363463							Scn5a+/∆7	0.0150023
Scn5a+/∆7	0.0328111							Scn5a+/∆7	0.01128
Scn5a+/∆7	0.0426761							RE6-9+/-	0.00922252
Scn5a+/∆7	0.0352157							RE6-9+/-	0.0101094
RE6-9+/-	0.037774							RE6-9+/-	0.0114088
RE6-9+/-	0.0358058							RE6-9+/-	0.0111529
RE6-9+/-	0.0368045							RE6-9+/-	0.0121007
RE6-9+/-	0.0367269							RE6-9+/-	0.0126892
RE6-9+/-	0.038763							RE6-9+/-	0.0130422
RE6-9+/-	0.0309871							RE6-9+/-	0.0140159
RE6-9+/-	0.0376092							RE6-9+/-	0.013727
RE6-9+/-	0.0337723							RE6-9+/-	0.010205
RE6-9+/-	0.0366254							RE6-9+/-	0.0103888
RE6-9+/-	0.0364393							RE6-9+/-	0.0106865
RE6-9+/-	0.0368425							RE6-9+/-	0.00937045
RE6-9+/-	0.0370346							RE6-9+/-	0.0130887
RE6-9+/-	0.0393569							RE6-9+/-	0.010553
RE6-9+/-	0.0352979							RE6-9+/-	0.0118978
RE6-9+/-	0.032955							RE6-9+/-	0.0132988
RE6-9+/-	0.0329858							RE6-9+/-	0.0111332
RE6-9+/-	0.0344861							RE6-9+/-	0.0123538
RE6-9+/-	0.0342168							RE6-9+/-	0.0105622
RE6-9+/-	0.0375351							RE6-9+/-	0.0111592
RE6-9+/-	0.0353436							RE6-9+/-	0.0136628
RE6-9+/-	0.0369355
RE6-9+/-	0.0368393
RE6-9+/-	0.0337154
Figure 6e								Figure 6f
Genotype	PR Interval (s)			AVERAGE	SEM	N		Genotype	QRS duration (s)			AVERAGE	SEM	N
WT	0.04147		WT	0.0325075	0.00385795	4		WT	0.021		WT	0.012688	0.00307093	4
WT	0.03236		RE6-9+/-	0.0456617	0.00248485	6		WT	0.01345		RE6-9+/-	0.0156405	0.00368405	6
WT	0.03355							WT	0.00923
WT	0.02265							WT	0.007072
RE6-9+/-	0.04867							RE6-9+/-	0.01604
RE6-9+/-	0.04216							RE6-9+/-	0.01975
RE6-9+/-	0.04892							RE6-9+/-	0.03144
RE6-9+/-	0.04681							RE6-9+/-	0.0075
RE6-9+/-	0.0522							RE6-9+/-	0.00987
RE6-9+/-	0.03521							RE6-9+/-	0.009243
Figure 6h								Figure 6i
		WT	66.7	35						WT	73.4	49.4
		WT	58.8	31.2						WT	43.5	33.2
		WT	59.6	42.8						WT	57.8	50
		CV								CV
		LV								RV
	Genotype	Long	Trans						Genotype	Long	Trans
	WT	55.5833	29.1667						WT	61.1667	41.1667
	WT	49	26						WT	36.25	27.6667
	WT	49.6667	35.6667						WT	48.1667	41.6667
	Average	51.4167	30.2778						Average	48.5278	36.8333
	SEM	2.0922	2.84529						SEM	7.19509	4.58561
		RE6-9+/-	45.9	25						RE6-9+/-	54	49
		RE6-9+/-	45.8	36.1						RE6-9+/-	63.2	57.3
		RE6-9+/-	46.7	25						RE6-9+/-	48	40
		RE6-9+/-	51	25.5						RE6-9+/-	54	36
		RE6-9+/-	53.45	35.7						RE6-9+/-	60	48
		CV								CV
		LV								RV
	Genotype	Long	Trans						Genotype	Long	Trans
	RE6-9+/-	38.25	20.8333						RE6-9+/-	45	40.8333
	RE6-9+/-	38.1667	30.0833						RE6-9+/-	52.6667	47.75
	RE6-9+/-	38.9167	20.8333						RE6-9+/-	40	33.3333
	RE6-9+/-	42.5	21.25						RE6-9+/-	45	30
	RE6-9+/-	44.5417	29.75						RE6-9+/-	50	40
	Average	40.475	24.55						Average	46.5333	38.3833
	SEM	1.29124	2.19289						SEM	2.20252	3.09946
Genotype									Genotype
WT	LV	Long	51.4167	2.0922					WT	RV	Long	48.5278	7.19509
		Trans	30.2778	2.84529							Trans	36.8333	4.58561
RE6-9+/-	LV	Long	40.475	1.29124					RE6-9+/-	RV	Long	46.5333	2.20252
		Trans	24.55	2.19289							Trans	38.3833	3.09946
LV	Long	WT	51.4167	2.0922	0.0031478				RV	Long	WT	48.5278	7.19509	0.751661
		RE6-9+/-	40.475	1.29124							RE6-9+/-	46.5333	2.20252
	Trans	WT	30.2778	2.84529	0.16142					Trans	WT	36.8333	4.58561	0.780557
		RE6-9+/-	24.55	4.58561							RE6-9+/-	38.3833	3.09946

## Sheet: Figure 7d-g
Figure 7d, f
Normalized expression levels	WT				RE6-9+/-					RE6-9-/-						WT SEM	RE6-9+/- SEM	RE6-9-/- SEM
Wdr48	0.0424439	0.0334672	0.0399863	0.0879045	0.0460859	0.0409486	0.0550258	0.0458599	0.0496107	0.0787678	0.0687033	0.039986	0.0492647	0.0514709		0.0124627	0.00233133	0.00703082
Scn10a	0.00271503	0.00229838	0.00243696	0.00258072	0.00239206	0.00246199	0.00231703	0.00246421	0.00248019	0.00155708	0.00187864	0.00177625	0.00240622	0.00188495		8.99711e-05	3.05583e-05	0.000139615
Scn5a	0.0380526	0.0355361	0.034617	0.0441014	0.0260564	0.0292207	0.0217365	0.024879	0.0260087	0.0170781	0.0174468	0.0124505	0.0143603	0.0069277		0.00213546	0.00120269	0.00191443
Exog	0.00927493	0.0112455	0.00955177	0.0288444	0.0110107	0.0115839	0.0129481	0.0112644	0.0127748	0.0313032	0.0257512	0.010148	0.0135554	0.0119777		0.00472519	0.000397319	0.00420259
Scn5a, Scn10a normalized to Tnnt2	WT				RE6-9+/-					RE6-9-/-
Tnnt2	1.19067e-05	1.84929e-05	2.01372e-05	9.47607e-06	1.44146e-05	1.30477e-05	1.44856e-05	1.35418e-05	1.11412e-05	8.60307e-06	5.73228e-06	1.13919e-05	1.33962e-05	1.55822e-05
Wdr48, Exog normalized to Tnnt2	WT				RE6-9+/-					RE6-9-/-
Tnnt2	5.87332e-06	6.70247e-06	7.93719e-06	5.18632e-06	7.68192e-06	6.90993e-06	5.29073e-06	5.95318e-06	5.99734e-06	4.70935e-06	4.96491e-06	7.86897e-06	7.47049e-06	6.17886e-06
Foldchange difference compared to average WT	WT average	WT				RE6-9+/-					RE6-9-/-						WT SEM	RE6-9+/- SEM	RE6-9-/- SEM
Wdr48	0.0509505	0.833042	0.656858	0.784807	1.72529	0.904524	0.803695	1.07999	0.900088	0.973705	1.54597	1.34843	0.784801	0.966913	1.01022		0.180686	0.166714	0.139776
Scn10a	0.00250778	1.08265	0.916502	0.971763	1.02909	0.953856	0.981743	0.923939	0.982628	0.989	0.6209	0.749124	0.708297	0.959502	0.751644		0.249353	0.0174367	0.0721432
Scn5a	0.0380768	0.999366	0.933275	0.909136	1.15822	0.684312	0.767415	0.57086	0.65339	0.68306	0.448518	0.458201	0.326984	0.377141	0.18194		0.228094	0.102779	0.0610091
Exog	0.0147291	0.629699	0.763485	0.648495	1.95832	0.747545	0.786459	0.879083	0.764772	0.867315	2.12526	1.74832	0.688978	0.920314	0.813196		0.169063	0.233876	0.281272
Figure 7e, g
Normalized expression levels	WT					RE6-8+/-					RE6-8-/-								WT SEM	RE6-8+/- SEM	RE6-8-/- SEM
Wdr48	0.0226926	0.0386271	0.0213966	0.0215404	0.0253968	0.0246953	0.0259796	0.0244612	0.0265333	0.0238394	0.0201729	0.0260918	0.0269954	0.0268513	0.0215766	0.0238666	0.0179992		0.00325424	0.000499446	0.00133809
Scn10a	0.00138034	0.00165505	0.00135535	0.00120864	0.00129532	0.00159109	0.00170489	0.00170058	0.00166554	0.00166815	0.00114739	0.00188478	0.00190194	0.00153988	0.00157202	0.00177875	0.0014879		7.50958e-05	2.04015e-05	0.000100502
Scn5a	0.0081494	0.00942147	0.00811029	0.00804733	0.0071108	0.00997756	0.00950783	0.00961951	0.00670354	0.00972577	0.00779068	0.0103885	0.012294	0.0102231	0.0088522	0.0101655	0.00808628		0.000367905	0.000605834	0.000590805
Exog	0.00323238	0.00590903	0.00271188	0.00301464	0.00353292	0.00343504	0.003555	0.00363917	0.00304037	0.00380817	0.00290208	0.00463703	0.0041865	0.00395495	0.00354593	0.00362106	0.00291632		0.000573172	0.000128985	0.000241911
Scn5a, Scn10a, Wdr48, Exog normalized to Tnnt2	WT					RE6-8+/-					RE6-8-/-
Tnnt2	1.16674e-05	1.16298e-05	1.17364e-05	1.39528e-05	1.66968e-05	1.26857e-05	1.65095e-05	1.24025e-05	8.7704e-06	1.73762e-05	3.19331e-06	8.08571e-06	1.49849e-05	1.39495e-05	1.62365e-05	2.48317e-05	1.32046e-05
Foldchange difference compared to average WT	WT average	WT					RE6-8+/-					RE6-8-/-								WT SEM	RE6-8+/- SEM	RE6-8-/- SEM
Wdr48	0.0259307	0.875126	1.48963	0.825145	0.830691	0.979411	0.952357	1.00189	0.943331	1.02324	0.91935	0.777954	1.00621	1.04106	1.0355	0.832085	0.920399	0.694127		0.125498	0.0192608	0.0516027
Scn10a	0.00137894	1.00102	1.20023	0.982895	0.876498	0.93936	1.15385	1.23638	1.23325	1.20784	1.20973	0.832081	1.36683	1.37928	1.11672	1.14002	1.28994	1.07902		0.0544591	0.0147951	0.0728835
Scn5a	0.00816786	0.99774	1.15348	0.992952	0.985243	0.870584	1.22156	1.16405	1.17773	0.820722	1.19074	0.953822	1.27188	1.50517	1.25163	1.08378	1.24458	0.990013		0.0450431	0.0741729	0.072333
Exog	0.00368017	0.878324	1.60564	0.73689	0.819157	0.959988	0.933392	0.965989	0.988858	0.826149	1.03478	0.788572	1.26001	1.13758	1.07467	0.963524	0.983938	0.792441		0.155746	0.0350486	0.0657336

## Sheet: Suppl. Fig. 8a,b
Supplementary Figure 8a, b
Normalized expression levels	WT								Scn5a+/∆7							RE6-9+/-								WT SEM	Scn5a+/∆7 SEM	RE6-9+/- SEM
Scn1a	0.000279076	0.000272248	0.000280234	0.000241619	0.000246206	0.000310872	0.000213461	0.000314876	0.00057548	0.00092237	0.000463279	0.000305169	0.000850836	0.000629601	0.000647517	0.000245212	0.000227101	0.000246738	0.000341493	0.000200067	0.000194829	0.000308497		1.228e-05	8.02977e-05	2.06214e-05
Scn2a	0.0108739	0.0119693	0.00920153	0.00902572	0.0123026	0.00931402	0.011039	0.00854542	0.0153846	0.0148673	0.0106678	0.00868085	0.0119176	0.011241	0.0152668	0.00864629	0.0101374	0.0111001	0.0101069	0.00938473	0.00854212	0.00855236		0.000509756	0.00099293	0.000374566
Scn3a	0.0360414	0.0327679	0.031022	0.0309547	0.0469584	0.0266764	0.0413327	0.0219035	0.0403904	0.0449973	0.0373102	0.0359755	0.0535182	0.0428122	0.0436823	0.0352354	0.0386316	0.0336976	0.026375	0.0241631	0.0218751	0.0246076		0.00281298	0.00219787	0.00245773
Scn4a	0.192985	0.140869	0.180033	0.132417	0.16412	0.120074	0.16793	0.195838	0.143455	0.0610469	0.0374457	0.064404	0.103804	0.14398	0.148205	0.156218	0.123749	0.190938	0.224014	0.153983	0.170636	0.19692		0.00995435	0.0174965	0.0125039
Scn5a	1.19874	1.17647	1.194	1.20741	1.33154	1.12291	1.11407	1.22054	0.726031	0.748246	0.503533	0.709632	0.927849	1.0521	0.859261	0.846205	0.539036	0.776317	0.61649	0.521745	0.589651	0.610636		0.0237362	0.0667002	0.0460779
Scn10a	0.0705911	0.0452039	0.0640061	0.0768257	0.0705019	0.0617914	0.051785	0.0695538	0.0781977	0.0452645	0.0293654	0.0348164	0.0565725	0.0753089	0.0683984	0.0419903	0.0382796	0.0440818	0.0586382	0.0442982	0.0377822	0.062508		0.00375132	0.00738506	0.00370836
cTnI	115.826	106.458	112.734	111.496	126.141	111.715	107.788	102.038	110.976	117.572	116.279	116.588	134.624	114.038	127.024	104.237	108.148	100.41	100.877	109.119	109.006	107.574		2.54522	3.12579	1.42655
Scn1a, Scn2a, Scn3a, Scn4a, Scn5a, Scn10a, cTnI normalized to (Eef1e1, Hprt)
Eef1e1	7.67858e-07	8.35599e-07	7.42813e-07	7.0751e-07	6.75996e-07	8.47756e-07	8.96305e-07	9.3303e-07	1.08506e-06	1.30301e-06	1.21024e-06	7.94152e-07	1.10241e-06	1.10146e-06	5.68201e-07	9.25492e-07	7.97282e-07	9.10007e-07	8.92238e-07	7.90581e-07	9.94931e-07	8.51086e-07
Hprt	1.94082e-07	2.30771e-07	1.80909e-07	2.03606e-07	1.30766e-07	1.68648e-07	1.89889e-07	2.34862e-07	2.27938e-07	3.01241e-07	2.67059e-07	1.87942e-07	2.53677e-07	2.64342e-07	1.29182e-07	2.0023e-07	1.98353e-07	2.37671e-07	2.26515e-07	2.0199e-07	2.66e-07	2.11424e-07
Geomean(Eef1e1, Hprt)	3.86041e-07	4.39127e-07	3.66581e-07	3.79544e-07	2.97317e-07	3.78116e-07	4.12551e-07	4.68117e-07	4.97319e-07	6.26514e-07	5.68511e-07	3.86335e-07	5.28824e-07	5.39595e-07	2.70927e-07	4.30478e-07	3.97673e-07	4.65062e-07	4.49561e-07	3.99612e-07	5.14443e-07	4.24193e-07
Foldchange difference compared to average WT	WT average	WT								Scn5a+/∆7							RE6-9+/-								WT SEM	Scn5a+/∆7 SEM	RE6-9+/- SEM
Scn1a	0.000269824	1.03429	1.00898	1.03858	0.895468	0.912467	1.15213	0.791112	1.16697	2.1328	3.41841	1.71697	1.13099	3.1533	2.33338	2.39978	0.908785	0.841663	0.914439	1.26561	0.741472	0.722059	1.14333		0.0455111	0.297593	0.0764255
Scn2a	0.0102839	1.05737	1.16389	0.894747	0.877652	1.19629	0.905685	1.07342	0.830948	1.49598	1.44568	1.03732	0.844116	1.15886	1.09306	1.48453	0.840756	0.985752	1.07937	0.982783	0.912561	0.830626	0.831623		0.0495681	0.0965514	0.0364224
Scn3a	0.0334571	1.07724	0.979401	0.927217	0.925204	1.40354	0.797331	1.23539	0.654673	1.20723	1.34493	1.11516	1.07527	1.59961	1.27961	1.30562	1.05315	1.15466	1.00719	0.788323	0.722209	0.653826	0.735495		0.0840771	0.065692	0.0734592
Scn4a	0.161783	1.19286	0.870725	1.1128	0.818487	1.01445	0.742191	1.03799	1.2105	0.886708	0.377338	0.231456	0.398088	0.641626	0.889954	0.916073	0.965599	0.764906	1.18021	1.38465	0.951789	1.05472	1.21718		0.061529	0.108148	0.0772881
Scn5a	1.19571	1.00253	0.983908	0.998572	1.00978	1.1136	0.939116	0.93172	1.02077	0.607197	0.625776	0.421117	0.593482	0.775983	0.879901	0.718621	0.707702	0.450809	0.649253	0.515586	0.436348	0.493139	0.510689		0.0198512	0.055783	0.0385361
Scn10a	0.0637824	1.10675	0.708722	1.00351	1.2045	1.10535	0.968786	0.811902	1.09049	1.22601	0.709672	0.4604	0.545862	0.886962	1.18072	1.07237	0.658337	0.60016	0.691129	0.919347	0.694521	0.592362	0.980021		0.0588144	0.115785	0.0581409
cTnI	111.775	1.03625	0.952433	1.00858	0.997512	1.12853	0.999464	0.964333	0.912893	0.992854	1.05187	1.0403	1.04307	1.20443	1.02025	1.13643	0.932565	0.967557	0.898325	0.902509	0.976244	0.975234	0.96242		0.022771	0.0279651	0.0127627

## Sheet: Suppl. Fig. 9a-d
Supplementary Figure 9a
Scn5a normalized expression levels		WT							Scn5a+/∆7				RE6+/-					Scn5a∆7;∆RE6				RE6-/-
LV		0.195616	0.228829	0.291248	0.304219	0.0571529	0.196425	0.162728	0.077098	0.173884	0.201542	0.243959	0.30387	0.152371	0.0667569	0.17438	0.125585	0.162324	0.0999039	0.195967	0.231565	0.187586	0.14323	0.19346	0.139278	0.180399	0.163736	0.212702	0.215749
IVS		0.201255	0.199116	0.150263	0.174326	0.200145	0.158507	0.175851	0.143959	0.105843	0.0508094		0.147741	0.140747	0.194292	0.182081	0.172159	0.0941385	0.144376	0.110322	0.134872	0.118115	0.105799	0.207005	0.179979	0.233654	0.148443	0.201634	0.229785
LV Scn5a normalized to (cTnI, Hprt)
cTnI		0.000119859	2.91295e-05	0.00010012	3.02654e-05	2.18357e-05	3.95754e-05	4.43177e-05	0.000101649	2.57429e-05	3.30919e-05	4.32569e-05	5.54279e-05	3.23314e-05	3.74111e-05	3.63099e-05	2.3903e-05	4.23928e-05	3.94197e-05	2.88464e-05	3.20091e-05	2.41458e-05	1.62315e-05	3.33212e-05	3.44495e-05	3.06876e-05	3.88674e-05	3.22027e-05	4.01823e-05
Hprt		1.22534e-06	3.74422e-07	8.35333e-07	4.41284e-07	2.28044e-07	3.34568e-07	4.00095e-07	1.01683e-06	2.27194e-07	1.87173e-07	6.15667e-07	6.87928e-07	4.31568e-07	4.60051e-07	3.83492e-07	2.60749e-07	5.862e-07	4.95132e-07	3.99741e-07	3.49932e-07	4.20624e-07	1.93291e-07	3.79789e-07	3.53256e-07	3.52128e-07	4.2481e-07	3.95487e-07	4.47022e-07
Geomean(cTnI, Hprt)		1.21189e-05	3.30253e-06	9.14514e-06	3.65454e-06	4.59774e-09	1.17266e-08	1.73339e-09	1.01666e-05	2.4184e-06	2.48876e-06	5.1606e-06	6.17498e-06	3.7354e-06	4.14862e-06	3.73156e-06	2.49653e-06	4.98504e-06	4.41791e-06	3.39574e-06	3.34679e-06	3.18689e-06	1.77127e-06	3.55739e-06	3.48848e-06	3.28724e-06	4.06341e-06	3.56871e-06	4.2382e-06
IVS Scn5a normalized to (cTnI, Hprt)
cTnI		0.000149252	0.000306751	6.27332e-05	5.21736e-05	2.87163e-05	5.08267e-05	6.32492e-05	0.000101015	0.000121502	0.000497833		5.55954e-05	5.61635e-05	6.86448e-05	5.5754e-05	5.89688e-05	2.3374e-05	5.7102e-05	5.3426e-05	4.70152e-05	4.3962e-05	4.55459e-05	1.74429e-05	4.32366e-05	6.1693e-05	5.46123e-05	4.95838e-05	5.48911e-05
Hprt		1.227e-06	2.66691e-06	5.36611e-07	4.9361e-07	3.33057e-07	5.24445e-07	7.42084e-07	8.62838e-07	1.10262e-06	4.34844e-06		4.99212e-07	4.74324e-07	5.55748e-07	5.33213e-07	7.5814e-09	1.99717e-07	5.48144e-07	5.68821e-07	3.95141e-07	4.77471e-07	4.55767e-07	1.81217e-07	4.69384e-07	7.45188e-07	5.46449e-07	5.62416e-07	5.87803e-07
Geomean(cTnI, Hprt)		1.35326e-05	2.8602e-05	5.80201e-06	5.07478e-06	3.0926e-06	5.16293e-06	6.851e-06	9.33593e-06	1.15745e-05	4.65274e-05		5.2682e-06	5.16136e-06	6.17651e-06	5.45241e-06	5.93852e-06	2.1606e-06	5.59465e-06	5.5127e-06	4.31018e-06	4.58155e-06	4.55613e-06	1.77791e-06	4.50495e-06	6.78033e-06	5.46286e-06	5.28079e-06	5.68024e-06
Foldchange difference compared to average WT	WT average	WT							Scn5a+/∆7				RE6+/-					Scn5a∆7;∆RE6				RE6-/-
LV	0.205174	0.953414	1.11529	1.41952	1.48274	0.278558	0.957357	0.793124	0.375769	0.847496	0.982297	1.18904	1.48104	0.742645	0.325367	0.849911	0.61209	0.791153	0.486923	0.955125	1.12863	0.914276	0.698092	0.942905	0.678831	0.879251	0.798037	1.03669	1.05154
IVS	0.179923	1.11856	1.10667	0.835151	0.968889	1.11239	0.880968	0.977366	0.800114	0.588269	0.282395	0	0.821135	0.782262	1.07986	1.01199	0.956845	0.523215	0.80243	0.61316	0.749607	0.656475	0.588021	1.15052	1.00031	1.29863	0.825038	1.12067	1.27713
Supplementary Figure 9b
Scn5a normalized expression levels		WT					RE6+/-					RE6-/-
RA		0.163689	0.136774	0.188456	0.17513	0.19842	0.187724	0.223513	0.197227	0.21514	0.172195	0.165311	0.194622	0.173461	0.195694	0.169381	0.134819	0.184627
RA Scn5a normalized to (cTnI, Hprt)
cTnI		1.52192e-05	7.25252e-06	8.34196e-06	1.30357e-05	1.0946e-05	1.41979e-05	1.32433e-05	1.14666e-05	1.86327e-05	8.91832e-06	6.85228e-06	8.37689e-06	1.41074e-05	9.54517e-06	8.16595e-06	3.07816e-06	1.51169e-05
Hprt		1.10592e-07	5.92392e-08	5.29129e-08	9.25032e-08	7.43006e-08	9.62836e-08	1.0067e-07	6.85263e-08	1.16336e-07	5.51203e-08	4.28956e-08	5.99203e-08	1.02334e-07	6.10364e-08	6.12426e-08	1.97496e-08	1.08005e-07
Geomean(cTnI, Hprt)		1.29735e-06	6.55464e-07	6.64377e-07	1.09811e-06	9.01826e-07	1.1692e-06	1.15465e-06	8.86434e-07	1.4723e-06	7.01128e-07	5.42155e-07	7.08481e-07	1.20153e-06	7.63285e-07	7.0718e-07	2.46562e-07	1.27777e-06
Foldchange difference compared to average WT	WT average	WT					RE6+/-					RE6-/-
	0.172493	0.948956	0.792921	1.09254	1.01528	1.1503	1.0883	1.29578	1.14339	1.24723	0.998271	0.958363	1.12829	1.00561	1.1345	0.981956	0.781589	1.07034
Supplementary Figure 9c										Supplementary Figure 9d
		Genotype	PR Interval (s)			AVERAGE	SEM	N			Genotype	QRS duration (s)				AVERAGE	SEM	N
		WT	0.0341013		WT	0.0338344	0.000337536	45			WT	0.0103153			WT	0.0107152	0.000148179	44
		WT	0.037325		RE6+/-	0.0347037	0.000895725	15			WT	0.0111905			RE6+/-	0.0111418	0.000272921	15
		WT	0.0306246		Scn5a∆7;∆RE6	0.037678	0.00125934	9			WT	0.00949508			Scn5a∆7;∆RE6	0.0131161	0.000484377	8
		WT	0.0410573		RE6-/-	0.0347782	0.00157775	7			WT	0.0139496			RE6-/-	0.0116149	0.000314429	8
		WT	0.0319866								WT	0.0112331
		WT	0.0358435								WT	0.0112033
		WT	0.0341958								WT	0.0097479
		WT	0.0338852								WT	0.0105986
		WT	0.0366932								WT	0.00864244
		WT	0.0334114								WT	0.0114909
		WT	0.0319912								WT	0.0109748
		WT	0.0328843								WT	0.0111972
		WT	0.0359338								WT	0.0107428
		WT	0.0366393								WT	0.0112553
		WT	0.0325253								WT	0.0109265
		WT	0.0324031								WT	0.0105397
		WT	0.0336149								WT	0.00967434
		WT	0.0336352								WT	0.00965859
		WT	0.0338667								WT	0.0109265
		WT	0.0328681								WT	0.0125408
		WT	0.0358737								WT	0.0118439
		WT	0.035069								WT	0.00940988
		WT	0.0355988								WT	0.0096837
		WT	0.0293725								WT	0.0106345
		WT	0.0333399								WT	0.0112807
		WT	0.0352748								WT	0.0105279
		WT	0.0335412								WT	0.0110586
		WT	0.0298728								WT	0.0105462
		WT	0.0342347								WT	0.0124412
		WT	0.033888								WT	0.00967148
		WT	0.0356886								WT	0.0111915
		WT	0.0359011								WT	0.0107558
		WT	0.0332616								WT	0.0107091
		WT	0.0337813								WT	0.00976335
		WT	0.030091								WT	0.0100601
		WT	0.0338705								WT	0.0104425
		WT	0.0315738								WT	0.00962404
		WT	0.034205								WT	0.0107111
		WT	0.0315404								WT	0.0115067
		WT	0.0311569								WT	0.010542
		WT	0.0345786								WT	0.0109021
		WT	0.0307538								WT	0.0123393
		WT	0.0351989								WT	0.00970716
		WT	0.0321021								WT	0.00981187
		WT	0.0372915								RE6+/-	0.0125537
		RE6+/-	0.0380901								RE6+/-	0.0120319
		RE6+/-	0.0314621								RE6+/-	0.0111287
		RE6+/-	0.0332883								RE6+/-	0.0111086
		RE6+/-	0.0297843								RE6+/-	0.0107374
		RE6+/-	0.0342895								RE6+/-	0.0101668
		RE6+/-	0.0329493								RE6+/-	0.0105269
		RE6+/-	0.0320514								RE6+/-	0.0114972
		RE6+/-	0.0426442								RE6+/-	0.0098468
		RE6+/-	0.0337855								RE6+/-	0.0133145
		RE6+/-	0.03702								RE6+/-	0.0119608
		RE6+/-	0.0372775								RE6+/-	0.0111823
		RE6+/-	0.0384382								RE6+/-	0.0113565
		RE6+/-	0.0307097								RE6+/-	0.00921628
		RE6+/-	0.0358035								RE6+/-	0.0104993
		RE6+/-	0.0329625								Scn5a∆7;∆RE6	0.011781
		Scn5a∆7;∆RE6	0.0416776								Scn5a∆7;∆RE6	0.012634
		Scn5a∆7;∆RE6	0.0315641								Scn5a∆7;∆RE6	0.0142295
		Scn5a∆7;∆RE6	0.0353091								Scn5a∆7;∆RE6	0.0129952
		Scn5a∆7;∆RE6	0.0418815								Scn5a∆7;∆RE6	0.0135741
		Scn5a∆7;∆RE6	0.0333717								Scn5a∆7;∆RE6	0.011049
		Scn5a∆7;∆RE6	0.0395626								Scn5a∆7;∆RE6	0.0132322
		Scn5a∆7;∆RE6	0.0414437								Scn5a∆7;∆RE6	0.0154342
		Scn5a∆7;∆RE6	0.0365597								RE6-/-	0.0121488
		Scn5a∆7;∆RE6	0.0377318								RE6-/-	0.0108941
		RE6-/-	0.0378076								RE6-/-	0.0110225
		RE6-/-	0.0406243								RE6-/-	0.0117583
		RE6-/-	0.0318854								RE6-/-	0.0113976
		RE6-/-	0.0322173								RE6-/-	0.0111624
		RE6-/-	0.0369194								RE6-/-	0.0109916
		RE6-/-	0.0356171								RE6-/-	0.0135436
		RE6-/-	0.0283765

## Sheet: Suppl. Fig 10c
Supplementary Figure 10c																				AVERAGES					SEM
	luc			gem		ren				luc/ren			gem	sd	SEM	t-test					pGL2-SV40	RE-9 major (T)	RE-9 minor (C)			pGL2-SV40	RE-9 major (T)	RE-9 minor (C)
1.1	104386	123426	130136	119316		610444	586327	647548		0.171	0.210507	0.200967	0.194158	0.0206149	0.011902		pGL2-SV40	Empty		Empty	0.194158	0.366476	0.362969		Empty	0.011902	0.00865331	0.00423669
1.2	77234.5	89997	85873.6	84368.4		637819	736366	748189		0.121092	0.122218	0.114775	0.119362	0.00401153	0.00231606		pGL2-SV40	Nkx2-5 + Gata4		Nkx2-5 + Gata4	0.119362	0.751739	0.392241		Nkx2-5 + Gata4	0.00231606	0.00986042	0.0209304
1.3	77405.7	87237.1	79661.6	81434.8		654259	706231	676119		0.11831	0.123525	0.117822	0.119886	0.00316104	0.00182503		pGL2-SV40	N&G + Tbx3		N&G + Tbx3	0.119886	0.446248	0.369398		N&G + Tbx3	0.00182503	0.0061611	0.00563285
1.4	75165.4	86178.9	83941.9	81762.1		800725	848211	809990		0.0938717	0.101601	0.103633	0.0997019	0.00515038	0.00297357		pGL2-SV40	N&G + Tbx5		N&G + Tbx5	0.0997019	0.757072	0.657593		N&G + Tbx5	0.00297357	0.0194095	0.0235491
1.5	86205.1	82243.3	96449.8	88299.4		958474	1031010	1157560		0.0899399	0.0797696	0.0833216	0.0843437	0.00516162	0.00298006		pGL2-SV40	N&G + Tbx20		N&G + Tbx20	0.0843437	0.471854	0.630345		N&G + Tbx20	0.00298006	0.0151959	0.00258081
4.1	309606	378952	293586	327381		866710	987451	819068		0.35722	0.383768	0.358439	0.366476	0.014988	0.00865331		pGL2-SV40-hE9s	Empty		AVERAGES fold pGL2-SV40					SEM fold pGL2-SV40
4.2	321752	325502	350309	332521		429792	422641	475683		0.748623	0.770162	0.736434	0.751739	0.0170787	0.00986042		pGL2-SV40-hE9s	Nkx2-5 + Gata4			pGL2-SV40	RE-9 major (T)	RE-9 minor (C)			pGL2-SV40	RE-9 major (T)	RE-9 minor (C)
4.3	253231	251783	218045	241020		566713	578423	477530		0.446842	0.435292	0.45661	0.446248	0.0106713	0.0061611		pGL2-SV40-hE9s	N&G + Tbx3		Empty	1	1.88751	1.86945		pcDNA	0.0613006	0.0445683	0.0218208
4.4	469644	497072	481816	482844		615986	631049	668170		0.762426	0.787692	0.721098	0.757072	0.0336182	0.0194095		pGL2-SV40-hE9s	N&G + Tbx5		Nkx2-5 + Gata4	1	6.298	3.28616		Nkx2-5 + Gata4	0.0194037	0.0826097	0.175353
4.5	282746	334688	309010	308815		640417	689124	632714		0.441503	0.485672	0.488388	0.471854	0.0263201	0.0151959		pGL2-SV40-hE9s	N&G + Tbx20		N&G + Tbx3	1	3.72228	3.08125		N&G + Tbx3	0.0152231	0.0513914	0.0469851
																				N&G + Tbx5	1	7.59336	6.59559		N&G + Tbx5	0.0298246	0.194675	0.236195
5.1	240437	293984	330203	288208		678192	801988	897748		0.354526	0.366569	0.367813	0.362969	0.00733817	0.00423669	0.734341	pGL2-SV40-hE9s.mut	Empty		N&G + Tbx20	1	5.59442	7.47353		N&G + Tbx20	0.0353323	0.180166	0.0305987
5.2	242120	268167	240453	250247		672424	621445	624343		0.36007	0.431522	0.38513	0.392241	0.0362525	0.0209304	0.000100155	pGL2-SV40-hE9s.mut	Nkx2-5 + Gata4
5.3	183750	210877	210627	201751		500803	583944	554053		0.366911	0.361125	0.380157	0.369398	0.00975638	0.00563285	0.000773521	pGL2-SV40-hE9s.mut	N&G + Tbx3			AVERAGES fold pGL2-SV40 + fold non-treated				SEM fold pGL2-SV40 + fold non-treated
5.4	404628	441181	417608	421139		635097	699063	592719		0.637112	0.631103	0.704563	0.657593	0.0407883	0.0235491	0.031087	pGL2-SV40-hE9s.mut	N&G + Tbx5				RE-9 major (T)	RE-9 minor (C)			pGL2-SV40	RE-9 major (T)	RE-9 minor (C)
5.5	263935	279276	289671	277627		421536	443381	456153		0.626127	0.629878	0.63503	0.630345	0.00447009	0.00258081	0.000504475	pGL2-SV40-hE9s.mut	N&G + Tbx20			Nkx2-5 + Gata4	3.33667	1.75782		Nkx2-5 + Gata4	0.0613006	0.0236122	0.0116723
																					N&G + Tbx3	1.97206	1.64821		N&G + Tbx3	0.0194037	0.0437665	0.0937991
																					N&G + Tbx5	4.02295	3.52809		N&G + Tbx5	0.0152231	0.0272271	0.0251331
																					N&G + Tbx20	2.96391	3.99771		N&G + Tbx20	0.0298246	0.103138	0.126345
										pGL2-SV40-hE9s
										Empty	1	1	1
										Nkx2-5 + Gata4	2.09569	2.00684	2.05456
										N&G + Tbx3	1.25089	1.13426	1.27388
										N&G + Tbx5	2.13433	2.05252	2.01177
										N&G + Tbx20	1.23594	1.26553	1.36254
										pGL2-SV40-hE9s.mut
										Empty	1	1	1
										Nkx2-5 + Gata4	1.01564	1.17719	1.04708
										N&G + Tbx3	1.03493	0.98515	1.03356
										N&G + Tbx5	1.79708	1.72165	1.91555
										N&G + Tbx20	1.76609	1.71831	1.72651
